# Supplementary material for: Bioinformatic analysis of the expression and prognostic value of chromobox family proteins in human breast cancer
Source: Sci Rep. 2020 Oct 20;10:17739. doi: 10.1038/s41598-020-74792-5 (PMC7576141; doi:10.1038/s41598-020-74792-5)
Supplement: Supplementary file 7 — Supplementary Table 2. [file 41598_2020_74792_MOESM7_ESM.xlsx]

## Sheet: CBX1
Gene ontology analysis of CBX1 for biological processes
Best positive correlations with CBX1		Number of genes in target list: 24
Significant terms	Description	p-value	% target list	% universe	Associated genes
GO:1900182	positive regulation of protein localization to nucleus	0.000445	9.09	0.14	CDK5RAP3	KAT7
GO:0010797	regulation of multivesicular body size involved in endosome transport	0.00126	4.55	0.01	SNF8
GO:0072710	response to hydroxyurea	0.00126	4.55	0.01	KAT7
GO:0072716	response to actinomycin D	0.00126	4.55	0.01	KAT7
GO:0072720	response to dithiothreitol	0.00126	4.55	0.01	KAT7
GO:0072739	response to anisomycin	0.00126	4.55	0.01	KAT7
GO:1903353	regulation of nucleus organization	0.00126	4.55	0.01	NFE2L1
GO:1903772	regulation of viral budding via host ESCRT complex	0.00126	4.55	0.01	SNF8
GO:0008615	pyridoxine biosynthetic process	0.00251	4.55	0.01	PNPO
GO:0031291	Ran protein signal transduction	0.00251	4.55	0.01	KPNB1
GO:0042823	pyridoxal phosphate biosynthetic process	0.00251	4.55	0.01	PNPO
GO:0042883	cysteine transport	0.00251	4.55	0.01	NFE2L1
GO:0044818	mitotic G2/M transition checkpoint	0.00251	4.55	0.01	CDK5RAP3
GO:0045917	positive regulation of complement activation	0.00251	4.55	0.01	PHB
GO:0061396	regulation of transcription from RNA polymerase II promoter in response to copper ion	0.00251	4.55	0.01	NFE2L1
GO:0072708	response to sorbitol	0.00251	4.55	0.01	KAT7
GO:0010921	regulation of phosphatase activity	0.00377	4.55	0.02	CDK5RAP3
GO:0042816	vitamin B6 metabolic process	0.00377	4.55	0.02	PNPO
GO:1901987	regulation of cell cycle phase transition	0.00377	4.55	0.02	DBF4B
GO:1905897	regulation of response to endoplasmic reticulum stress	0.00377	4.55	0.02	NFE2L1
GO:0006610	ribosomal protein import into nucleus	0.00502	4.55	0.02	KPNB1
GO:0007079	mitotic chromosome movement towards spindle pole	0.00502	4.55	0.02	KPNB1
GO:0021781	glial cell fate commitment	0.00502	4.55	0.02	NFE2L1
GO:0040001	establishment of mitotic spindle localization	0.00502	4.55	0.02	KPNB1
GO:0043328	protein transport to vacuole involved in ubiquitin-dependent protein catabolic process via the multivesicular body sorting pathway	0.00502	4.55	0.02	SNF8
GO:0072429	response to intra-S DNA damage checkpoint signaling	0.00502	4.55	0.02	EME1
GO:1901798	positive regulation of signal transduction by p53 class mediator	0.00502	4.55	0.02	CDK5RAP3
GO:0030262	apoptotic nuclear changes	0.00627	4.55	0.03	CDK5RAP3
GO:0071569	protein ufmylation	0.00627	4.55	0.03	CDK5RAP3
GO:0090240	positive regulation of histone H4 acetylation	0.00627	4.55	0.03	KAT7
GO:0000212	meiotic spindle organization	0.00752	4.55	0.03	TUBG1
GO:0010571	positive regulation of nuclear cell cycle DNA replication	0.00752	4.55	0.03	DBF4B
GO:0018393	internal peptidyl-lysine acetylation	0.00752	4.55	0.03	KAT7
GO:2000323	negative regulation of glucocorticoid receptor signaling pathway	0.00752	4.55	0.03	PHB
GO:0000395	mRNA 5'-splice site recognition	0.00877	4.55	0.04	SRSF1
GO:0019054	modulation by virus of host cellular process	0.00877	4.55	0.04	KPNB1
GO:0019217	regulation of fatty acid metabolic process	0.00877	4.55	0.04	NFE2L1
GO:0030953	astral microtubule organization	0.00877	4.55	0.04	KPNB1
GO:0043983	histone H4-K12 acetylation	0.00877	4.55	0.04	KAT7
GO:1903363	negative regulation of cellular protein catabolic process	0.00877	4.55	0.04	CDK5RAP3
No negative gene correlation with CBX1

## Sheet: CBX2
Gene ontology analysis of CBX2 for biological processes
Best positive correlations with CBX2		Number of genes in target list: 511， with annotations: 467
Significant terms	Description	p-value	% target list	% universe	Associated genes
GO:0051301	cell division	6.59e-46	15.85	1.97	AURKA	BIRC5	BUB1	BUB1B	CABLES2	CCNA2	CCNB1	CCNB2	CCNE1	CCNE2	CCNF	CDC123	CDC20	CDC25A	CDC25B	CDC25C	CDC6	CDC7	CDCA2	CDCA3	CDCA5	CDCA8	CDK1	CDT1	CENPE	CENPF	CENPW	CHFR	CKS1B	ERCC6L	FAM83D	FBXO5	FSD1	HAUS8	KIF11	KIF14	KIF18B	KIF2C	KIFC1	KNL1	KNSTRN	MAD2L1	MAD2L2	MIS18A	NCAPD2
GO:0007059	chromosome segregation	3.42e-22	5.35	0.39	BIRC5	CDCA2	CDT1	CENPE	CENPF	CENPN	CENPW	HJURP	INCENP	KNSTRN	MIS18A	NDC80	NEK2	NUF2	OIP5	RCC1	SGO1	SKA1	SKA3	SLC25A5	SPAG5	SPC25	SRPK1	TOP2A	TTK
GO:0006260	DNA replication	1.94e-20	6.64	0.78	BLM	CDC45	CDC6	CDC7	CDK1	CDT1	CHAF1B	CHEK1	CLSPN	DBF4	DNA2	DONSON	DSCC1	EXO1	FEN1	MCM10	MCM2	MCM4	MCM5	MCM6	MCM7	NASP	ORC1	ORC6	PIF1	POLD1	RECQL4	RFC2	RFC4	RRM2	TICRR
GO:0000278	mitotic cell cycle	2.2e-19	6.42	0.78	AURKA	BUB1B	CDC25B	CDC6	CDCA5	CDT1	CENPE	CENPF	CENPW	DNMT3A	EML4	HASPIN	KIF11	KIF15	KIF18B	MYBL2	NDC80	NEK2	ORC1	PKMYT1	PLK1	RAN	SKA1	SKA3	TPX2	TUBA1B	TUBA1C	TUBB	TUBB3	XRCC2
GO:0000070	mitotic sister chromatid segregation	4.07e-16	3.21	0.18	CDCA8	ESPL1	INCENP	KIF18A	KIF18B	KIFC1	KNSTRN	MAD2L1	NDC80	NEK2	NUSAP1	PLK1	RAN	SPAG5	ZWINT
GO:0000082	G1/S transition of mitotic cell cycle	1.11e-15	4.93	0.57	CCNE1	CCNE2	CDC25A	CDC45	CDC6	CDC7	CDKN3	CDT1	DBF4	EIF4EBP1	IQGAP3	MCM10	MCM2	MCM4	MCM5	MCM6	MCM7	NASP	ORC1	ORC6	PRIM2	RCC1	SKP2
GO:0007052	mitotic spindle organization	1.09e-14	3.43	0.25	AURKA	AURKB	CCNB1	CENPE	KIF11	KIF4A	NDC80	NUF2	RAN	RCC1	SPC25	STIL	STMN1	TACC3	TTK	WDR62
GO:0007094	mitotic spindle assembly checkpoint	2.37e-12	2.36	0.13	AURKB	BUB1	BUB1B	CDC20	CENPF	MAD2L1	MAD2L2	PLK1	SPDL1	TRIP13	TTK
GO:0031145	anaphase-promoting complex-dependent catabolic process	3.33e-12	3.85	0.46	AURKA	AURKB	BUB1B	CCNB1	CDC20	CDK1	FBXO5	MAD2L1	PLK1	PSMA7	PSMB2	PSMD14	PSMD2	PSMD7	PSME4	PTTG1	UBE2C	UBE2S
GO:0006270	DNA replication initiation	6.38e-12	2.57	0.17	CCNE1	CCNE2	CDC45	CDC6	MCM10	MCM2	MCM5	MCM6	MCM7	ORC1	ORC6	PRIM2
GO:0000727	double-strand break repair via break-induced replication	3.75e-11	1.71	0.06	CDC45	CDC7	GINS4	MCM2	MCM4	MCM5	MCM6	MCM7
GO:0000281	mitotic cytokinesis	5.4e-11	3	0.3	ANLN	CDT1	CENPA	CEP55	CFL1	ESPL1	INCENP	KIF20A	KIF23	KIF4A	NUSAP1	PLK1	RACGAP1	STMN1
GO:0000079	regulation of cyclin-dependent protein serine/threonine kinase activity	1.61e-10	3	0.32	BLM	CCNA2	CCNB1	CCNB2	CCNE1	CCNE2	CCNF	CCNQ	CDC25A	CDC25C	CDC6	CDKN3	GTPBP4	PKMYT1
GO:0006281	DNA repair	2.2e-10	5.57	1.26	BLM	CDK1	CHAF1B	CHEK1	CLSPN	EXO1	FANCA	FANCD2	FEN1	FOXM1	MSH6	NUDT1	PARPBP	PIF1	POLD1	POLQ	PSME4	PTTG1	RAD51	RAD51AP1	RAD54L	RECQL4	TICRR	UBE2T	UHRF1	XRCC2
GO:0034080	CENP-A containing nucleosome assembly	2.29e-10	2.36	0.18	CENPA	CENPI	CENPL	CENPN	CENPO	CENPW	HJURP	KNL1	MIS18A	NASP	OIP5
GO:0051726	regulation of cell cycle	4.29e-10	4.07	0.69	BAK1	BOP1	CABLES2	CCNB1	CCNB2	CDC25A	CDK16	CDK8	CENPF	E2F1	E2F2	E2F3	E2F7	E2F8	FOXM1	MYBL2	PLK1	PRR11	SKP2
GO:0006268	DNA unwinding involved in DNA replication	6.35e-10	1.71	0.08	BLM	HMGA1	MCM2	MCM4	MCM6	MCM7	RAD51	RECQL4
GO:0007051	spindle organization	2.6e-09	1.71	0.09	ASPM	AUNIP	AURKA	AURKB	KIF11	KNSTRN	SPAG5	TTK
GO:0000083	regulation of transcription involved in G1/S transition of mitotic cell cycle	3.74e-09	1.93	0.13	CCNE1	CDC45	CDC6	CDT1	E2F1	FBXO5	ORC1	RRM2	TYMS
GO:0032508	DNA duplex unwinding	1.66e-08	3	0.45	BLM	CDC45	DNA2	DSCC1	ERCC6L	GINS1	GINS4	MCM5	PIF1	POLQ	RAD54B	RECQL4	RFC2	RFC4
GO:0016032	viral process	1.79e-08	6.64	2.1	ALYREF	BUB1	CCNA2	CDC25C	CENPA	EIF4G1	H2AFX	HSPD1	IRAK1	KARS	KCTD5	MMP1	MSH6	NUP205	NUP85	NUP93	PSMA7	PSMB2	RAET1L	RAN	RANBP1	RBL1	RCC1	SKP2	SLC25A5	SRPK1	SYNCRIP	ULBP1	ULBP2	ULBP3	VAC14
GO:1901990	regulation of mitotic cell cycle phase transition	2.32e-08	3	0.46	BUB1B	CCNB1	CDC20	CDK1	FBXO5	MAD2L1	PLK1	PSMA7	PSMB2	PSMD14	PSMD2	PSMD7	PSME4	UBE2C
GO:0000724	double-strand break repair via homologous recombination	3.23e-08	3	0.47	AUNIP	BLM	FEN1	H2AFX	POLQ	PSMD14	RAD51	RAD51AP1	RAD54B	RAD54L	RECQL4	RFWD3	TONSL	XRCC2
GO:0007080	mitotic metaphase plate congression	5.31e-08	2.14	0.22	CCNB1	CDCA5	CDCA8	CENPE	CEP55	KIF14	KIF18A	KIF2C	KIFC1	SPDL1
GO:0000086	G2/M transition of mitotic cell cycle	5.37e-08	3.64	0.73	AURKA	CCNA2	CCNB1	CCNB2	CDC25A	CDC25B	CDC25C	CDK1	FOXM1	HAUS8	MELK	NEK2	PKMYT1	PLK1	PLK4	SKP2	TUBB
GO:0007049	cell cycle	6.17e-08	5.14	1.42	CABLES2	CDCA2	CDCA3	CDK2AP1	CHAF1B	CHEK1	CKS1B	E2F2	E2F3	ERCC6L	FANCI	FSD1	HJURP	MIS18A	MKI67	NCAPG2	OIP5	PIMREG	RBL1	RBM38	RCC2	SPC24	SUV39H2	UHRF1
GO:0008283	cell population proliferation	2.06e-07	4.5	1.19	AURKB	BAK1	BOP1	BUB1	BYSL	CDC25A	CDC25C	CDK1	CENPF	DLGAP5	E2F8	FAM83D	MCM10	MCM7	MELK	MKI67	NASP	PAK1IP1	RASGRF1	SH2D2A	TACC3
GO:0007018	microtubule-based movement	2.13e-07	2.78	0.46	CENPE	KIF11	KIF14	KIF15	KIF18A	KIF18B	KIF1A	KIF20A	KIF23	KIF2C	KIF4A	KIFC1	RACGAP1
GO:0006267	pre-replicative complex assembly involved in nuclear cell cycle DNA replication	2.67e-07	1.07	0.04	MCM2	MCM4	MCM5	MCM6	MCM7
GO:0006271	DNA strand elongation involved in DNA replication	2.83e-07	1.28	0.07	GINS1	GINS3	GINS4	MCM4	MCM7	RFC4
GO:0010971	positive regulation of G2/M transition of mitotic cell cycle	3.46e-07	1.71	0.15	CCNB1	CDC25A	CDC25B	CDC25C	CDC7	CDK1	FBXO5	RCC2
GO:0036297	interstrand cross-link repair	5.41e-07	2.14	0.28	EME1	FANCA	FANCB	FANCD2	FANCI	MSH6	RAD51	RAD51AP1	RFWD3	UBE2T
GO:0044772	mitotic cell cycle phase transition	1.57e-06	1.5	0.13	CCNA2	CCNB1	CCNB2	CCNE1	CCNE2	CCNF	CDK1
GO:0051315	attachment of mitotic spindle microtubules to kinetochore	3e-06	1.07	0.06	CDT1	CENPE	KIF2C	NDC80	NUF2
GO:0034501	protein localization to kinetochore	5.37e-06	1.07	0.06	AURKB	CDK1	KNL1	SPDL1	TTK
GO:0042271	susceptibility to natural killer cell mediated cytotoxicity	5.37e-06	1.07	0.06	PVR	RAET1L	ULBP1	ULBP2	ULBP3
GO:0010389	regulation of G2/M transition of mitotic cell cycle	7.69e-06	2.36	0.45	AURKA	CDK1	CENPF	HAUS8	HMMR	KIF14	NEK2	PLK1	PLK4	TPX2	TUBB
GO:0000132	establishment of mitotic spindle orientation	8.67e-06	1.5	0.17	ACTL8	CENPA	MAD2L1	NDC80	PLK1	SAPCD2	SPDL1
GO:0051310	metaphase plate congression	9.01e-06	1.07	0.07	CENPE	CENPF	FAM83D	KIF2C	NDC80
GO:1901796	regulation of signal transduction by p53 class mediator	1.09e-05	3	0.75	AURKA	AURKB	BLM	BOP1	CHEK1	DNA2	EXO1	HDAC2	NOP2	PAK1IP1	RFC2	RFC4	TAF11	TPX2
GO:0090307	mitotic spindle assembly	1.11e-05	1.5	0.17	BIRC5	CDC20	KIF11	KIFC1	MYBL2	NEK2	TPX2
GO:0051382	kinetochore assembly	1.43e-05	1.07	0.07	CENPA	CENPE	CENPF	CENPN	CENPW
GO:0007186	G protein-coupled receptor signaling pathway	1.55e-05	2.14	6.5	ADGRG6	CCL7	CXCL10	FZD9	GABBR2	GAL	GPR19	GRK6	P2RY6	PDE7A
GO:0051256	mitotic spindle midzone assembly	1.65e-05	0.86	0.04	AURKB	KIF23	KIF4A	RACGAP1
GO:0051988	regulation of attachment of spindle microtubules to kinetochore	1.65e-05	0.86	0.04	KNSTRN	NEK2	RACGAP1	SPAG5
GO:0110032	positive regulation of G2/MI transition of meiotic cell cycle	1.89e-05	0.64	0.02	CDC25A	CDC25B	CDC25C
GO:0032201	telomere maintenance via semi-conservative replication	3.14e-05	1.28	0.14	DNA2	FEN1	POLD1	PRIM2	RFC2	RFC4
GO:0000076	DNA replication checkpoint	3.23e-05	0.86	0.05	CDC45	CDC6	CDT1	DNA2
GO:0007019	microtubule depolymerization	4.55e-05	1.07	0.09	KIF14	KIF18A	KIF18B	KIF2C	STMN1
GO:0008608	attachment of spindle microtubules to kinetochore	5.68e-05	0.86	0.05	AURKB	KNL1	NDC80	SGO1
GO:0051983	regulation of chromosome segregation	5.68e-05	0.86	0.05	AURKB	BUB1	KIF2C	MKI67
GO:1904871	positive regulation of protein localization to Cajal body	5.68e-05	0.86	0.05	CCT5	CCT6A	DKC1	TCP1
GO:0051321	meiotic cell cycle	6.13e-05	1.93	0.38	EXO1	H2AFX	HORMAD1	NEK2	PKMYT1	RAD51	RAD54L	SMC1B	XRCC2
GO:0007076	mitotic chromosome condensation	6.3e-05	1.07	0.1	CDCA5	NCAPD2	NCAPG	NCAPH	NUSAP1
GO:0030705	cytoskeleton-dependent intracellular transport	6.3e-05	1.07	0.1	KIF1A	MYO10	TUBA1B	TUBA1C	TUBB
GO:0031297	replication fork processing	6.45e-05	1.28	0.15	ALYREF	BLM	EME1	RAD51	RFWD3	TONSL
GO:0061621	canonical glycolysis	6.45e-05	1.28	0.15	ENO1	GAPDH	HK3	PFKP	PGK1	TPI1
GO:0043137	DNA replication removal of RNA primer	7.42e-05	0.64	0.02	DNA2	FEN1	RNASEH1
GO:0033314	mitotic DNA replication checkpoint	9.27e-05	0.86	0.06	CDC6	CLSPN	ORC1	TICRR
GO:1904851	positive regulation of establishment of protein localization to telomere	9.27e-05	0.86	0.06	CCT5	CCT6A	DKC1	TCP1
GO:0006357	regulation of transcription by RNA polymerase II	9.68e-05	2.57	6.6	ARNTL2	CCNQ	EN1	HSPD1	ISL2	MRGBP	MYBL2	NOP2	PTTG1	RCOR2	ZBED2	ZNF695
GO:0006977	DNA damage response signal transduction by p53 class mediator resulting in cell cycle arrest	0.000112	1.71	0.32	AURKA	CCNB1	CDC25C	CDK1	E2F1	E2F7	E2F8	GTSE1
GO:0045931	positive regulation of mitotic cell cycle	0.000121	1.28	0.17	ASNS	CCNB1	CDC25A	CDC25B	CDC25C	EIF4EBP1
GO:0006468	protein phosphorylation	0.000124	6	2.74	AURKA	AURKB	BIRC5	BUB1	BUB1B	CCNB2	CCNE1	CCNE2	CCNF	CDC25B	CDK1	CDK16	CDK8	CFL1	CHEK1	DAPK1	GRK6	HASPIN	IRAK1	MELK	NEK2	NRBP1	PKMYT1	PLK1	PLK4	SRPK1	STK38	TBRG4
GO:0035999	tetrahydrofolate interconversion	0.000143	0.86	0.06	MTHFD1L	MTHFD2	SHMT2	TYMS
GO:0006284	base-excision repair	0.000146	1.28	0.18	DNA2	FEN1	HMGA1	NEIL3	POLQ	TDG
GO:0007088	regulation of mitotic nuclear division	0.000148	1.07	0.11	CDC25C	MKI67	NEK2	PKMYT1	RCC1
GO:0042267	natural killer cell mediated cytotoxicity	0.000148	1.07	0.11	RAET1L	TUBB	ULBP1	ULBP2	ULBP3
GO:0000723	telomere maintenance	0.000151	1.5	0.25	BLM	CCNE1	CCNE2	DNA2	PIF1	POLD1	RECQL4
GO:0007017	microtubule-based process	0.000176	1.28	0.18	EML4	GTSE1	TUBA1B	TUBA1C	TUBB	TUBB3
GO:0000915	actomyosin contractile ring assembly	0.000182	0.64	0.03	ANLN	KIF23	RACGAP1
GO:0046602	regulation of mitotic centrosome separation	0.000182	0.64	0.03	CHEK1	KIF11	NEK2
GO:0051754	meiotic sister chromatid cohesion centromeric	0.000182	0.64	0.03	BUB1	BUB1B	SGO2
GO:0007077	mitotic nuclear envelope disassembly	0.000209	0.86	0.07	CCNB1	CCNB2	CDK1	PLK1
GO:1904668	positive regulation of ubiquitin protein ligase activity	0.000209	0.86	0.07	CDC20	PLK1	UBE2C	UBE2S
GO:0007093	mitotic cell cycle checkpoint	0.000211	1.28	0.19	BUB1	BUB1B	CHFR	MAD2L1	TICRR	ZWINT
GO:0006261	DNA-dependent DNA replication	0.00024	1.07	0.13	CDK2AP1	POLD1	POLQ	RFC2	RFC4
GO:0032212	positive regulation of telomere maintenance via telomerase	0.00025	1.28	0.19	AURKB	CCT5	CCT6A	DKC1	NEK2	TCP1
GO:0006418	tRNA aminoacylation for protein translation	0.000295	1.28	0.2	AARS	GARS	KARS	MARS	TARS	WARS
GO:0021987	cerebral cortex development	0.000323	1.71	0.37	ASPM	H2AFX	KIF14	LHX2	LRP8	SRD5A1	TACC3	WDR62
GO:0045143	homologous chromosome segregation	0.000356	0.64	0.03	ESPL1	PLK1	PTTG1
GO:0051383	kinetochore organization	0.000356	0.64	0.03	CDT1	NDC80	NUF2
GO:0032467	positive regulation of cytokinesis	0.000469	1.28	0.22	AURKB	CDC25B	CDC6	KIF14	KIF23	RACGAP1
GO:0070317	negative regulation of G0 to G1 transition	0.000542	1.28	0.22	CDC7	CHEK1	E2F1	EZH2	RAD51	RRM2
GO:1904874	positive regulation of telomerase RNA localization to Cajal body	0.000542	0.86	0.09	CCT5	CCT6A	DKC1	TCP1
GO:0006564	L-serine biosynthetic process	0.000611	0.64	0.04	PHGDH	PSAT1	SHMT2
GO:0032466	negative regulation of cytokinesis	0.000611	0.64	0.04	AURKB	E2F7	E2F8
GO:1900264	positive regulation of DNA-directed DNA polymerase activity	0.000611	0.64	0.04	DSCC1	RFC2	RFC4
GO:0010332	response to gamma radiation	0.00066	1.07	0.15	BAK1	CCL7	CXCL10	FANCD2	XRCC2
GO:0010972	negative regulation of G2/M transition of mitotic cell cycle	0.000693	1.5	0.32	AURKA	PSMA7	PSMB2	PSMD14	PSMD2	PSMD7	PSME4
GO:0000022	mitotic spindle elongation	0.000711	0.43	0.01	KIF23	PRC1
GO:0007057	spindle assembly involved in female meiosis I	0.000711	0.43	0.01	AURKA	FBXO5
GO:0032877	positive regulation of DNA endoreduplication	0.000711	0.43	0.01	E2F7	E2F8
GO:0035281	pre-miRNA export from nucleus	0.000711	0.43	0.01	RAN	XPO5
GO:0035606	peptidyl-cysteine S-trans-nitrosylation	0.000711	0.43	0.01	GAPDH	S100A9
GO:0070488	neutrophil aggregation	0.000711	0.43	0.01	S100A8	S100A9
GO:1905448	positive regulation of mitochondrial ATP synthesis coupled electron transport	0.000711	0.43	0.01	CCNB1	CDK1
GO:1905618	positive regulation of miRNA mediated inhibition of translation	0.000711	0.43	0.01	AGO2	EIF4G1
GO:0032465	regulation of cytokinesis	0.000714	1.28	0.23	AURKA	AURKB	FSD1	KIF20A	PLK1	PRC1
GO:0001913	T cell mediated cytotoxicity	0.000906	0.86	0.1	RAET1L	ULBP1	ULBP2	ULBP3
GO:0007095	mitotic G2 DNA damage checkpoint	0.000906	0.86	0.1	BLM	CDK1	CLSPN	DONSON
GO:0031146	SCF-dependent proteasomal ubiquitin-dependent protein catabolic process	0.000912	1.93	0.54	CCNF	KIF14	PSMA7	PSMB2	PSMD14	PSMD2	PSMD7	PSME4	SKP2
GO:0000733	DNA strand renaturation	0.000958	0.64	0.05	BLM	RAD54L	RECQL4
GO:0030071	regulation of mitotic metaphase/anaphase transition	0.000958	0.64	0.05	CDC6	CENPE	PLK1
GO:0010212	response to ionizing radiation	0.00105	1.28	0.25	DNMT3A	DNMT3B	H2AFX	RAD54L	RFWD3	TICRR
GO:0007131	reciprocal meiotic recombination	0.00109	1.07	0.17	MND1	RAD51	RAD54B	RAD54L	TRIP13
GO:0006541	glutamine metabolic process	0.00114	0.86	0.1	ASNS	CTPS1	GMPS	PHGDH
GO:0019886	antigen processing and presentation of exogenous peptide antigen via MHC class II	0.00123	1.93	0.56	CENPE	CTSV	KIF11	KIF15	KIF18A	KIF23	KIF2C	KIF4A	RACGAP1
GO:0000077	DNA damage checkpoint	0.00127	1.07	0.18	CHEK1	CLSPN	DONSON	E2F1	H2AFX
GO:0006569	tryptophan catabolic process	0.00141	0.64	0.05	AADAT	IDO1	TDO2
GO:0051302	regulation of cell division	0.00141	0.64	0.05	FSD1	KIF18B	RBL1
GO:1904667	negative regulation of ubiquitin protein ligase activity	0.00141	0.64	0.05	FBXO5	MAD2L1	MAD2L2
GO:2000042	negative regulation of double-strand break repair via homologous recombination	0.00141	0.86	0.11	FANCB	MAD2L2	PARPBP	POLQ
GO:0006302	double-strand break repair	0.00155	1.5	0.37	CDCA5	EME1	FEN1	H2AFX	MAD2L2	POLQ	TRIP13
GO:0001556	oocyte maturation	0.00173	0.86	0.11	CCNB1	CDC25B	FBXO5	TRIP13
GO:0006890	retrograde vesicle-mediated transport					Golgi to endoplasmic reticulum;1.80e-03; 1.71;0.48;CENPE	KIF11	KIF15	KIF18A	KIF23	KIF2C	KIF4A	RACGAP1
GO:0000226	microtubule cytoskeleton organization	0.00187	1.93	0.59	CDK1	EML4	GAPDH	GAS2L3	TACC3	TUBA1B	TUBA1C	TUBB	TUBB3
GO:0006409	tRNA export from nucleus	0.00195	1.07	0.19	NUP205	NUP85	NUP93	RAN	XPOT
GO:0006335	DNA replication-dependent nucleosome assembly	0.00197	0.64	0.06	ASF1B	CHAF1B	NASP
GO:0007064	mitotic sister chromatid cohesion	0.00197	0.64	0.06	CDC20	CDCA5	HASPIN
GO:0015837	amine transport	0.0021	0.43	0.02	AQP9	RHCG
GO:0015966	diadenosine tetraphosphate biosynthetic process	0.0021	0.43	0.02	GARS	KARS
GO:0032602	chemokine production	0.0021	0.43	0.02	S100A8	S100A9
GO:0046061	dATP catabolic process	0.0021	0.43	0.02	ADA	NUDT1
GO:0051598	meiotic recombination checkpoint	0.0021	0.43	0.02	HORMAD1	TRIP13
GO:0051987	positive regulation of attachment of spindle microtubules to kinetochore	0.0021	0.43	0.02	CCNB1	RCC2
GO:0071930	negative regulation of transcription involved in G1/S transition of mitotic cell cycle	0.0021	0.43	0.02	E2F1	E2F7
GO:2000348	regulation of CD40 signaling pathway	0.0021	0.43	0.02	FANCA	FANCD2
GO:1902036	regulation of hematopoietic stem cell differentiation	0.0022	1.5	0.39	PSMA7	PSMB2	PSMD14	PSMD2	PSMD7	PSME4	TCF3
GO:0006521	regulation of cellular amino acid metabolic process	0.00229	1.28	0.29	PSMA7	PSMB2	PSMD14	PSMD2	PSMD7	PSME4
GO:0008284	positive regulation of cell population proliferation	0.00241	5.35	2.81	BIRC5	CBX8	CDC123	CDC20	CDC25B	CDC7	CXCL10	E2F3	EIF4G1	EZH2	FBXO5	FOXM1	HDAC2	IL12RB2	KIF14	MVD	NOP2	PRC1	RTKN2	SAPCD2	SHMT2	SLC25A5	SOX11	TBRG4	TTK
GO:0006306	DNA methylation	0.0025	0.86	0.13	BEND3	DNMT3A	DNMT3B	EZH2
GO:0090656	t-circle formation	0.00266	0.64	0.06	BLM	DNA2	EXO1
GO:0061418	regulation of transcription from RNA polymerase II promoter in response to hypoxia	0.00282	1.5	0.41	CA9	PSMA7	PSMB2	PSMD14	PSMD2	PSMD7	PSME4
GO:0060707	trophoblast giant cell differentiation	0.00348	0.64	0.07	E2F7	E2F8	PLK4
GO:0060964	regulation of gene silencing by miRNA	0.00368	1.28	0.32	AGO2	EIF4G1	NUP205	NUP85	NUP93	POLR2D
GO:0070498	interleukin-1-mediated signaling pathway	0.00389	1.71	0.54	IRAK1	PSMA7	PSMB2	PSMD14	PSMD2	PSMD7	PSME4	RIPK2
GO:0045184	establishment of protein localization	0.00405	1.07	0.23	CEP55	CORO1C	KIF14	PLK1	RCC2
GO:0006235	dTTP biosynthetic process	0.00412	0.43	0.02	TBPL1	TYMS
GO:0007079	mitotic chromosome movement towards spindle pole	0.00412	0.43	0.02	CENPE	DLGAP5
GO:0016321	female meiosis chromosome segregation	0.00412	0.43	0.02	PLK1	TTK
GO:0021782	glial cell development	0.00412	0.43	0.02	PHGDH	SOX11
GO:0032119	sequestering of zinc ion	0.00412	0.43	0.02	S100A8	S100A9
GO:0040001	establishment of mitotic spindle localization	0.00412	0.43	0.02	ESPL1	NUSAP1
GO:0042148	strand invasion	0.00412	0.43	0.02	RAD51	XRCC2
GO:0050672	negative regulation of lymphocyte proliferation	0.00412	0.43	0.02	GAL	SOX11
GO:0072757	cellular response to camptothecin	0.00412	0.43	0.02	BLM	RAD51
GO:0090116	C-5 methylation of cytosine	0.00412	0.43	0.02	DNMT3A	DNMT3B
GO:1902975	mitotic DNA replication initiation	0.00412	0.43	0.02	MCM2	MCM4
GO:1905342	positive regulation of protein localization to kinetochore	0.00412	0.43	0.02	CDT1	NDC80
GO:1990086	lens fiber cell apoptotic process	0.00412	0.43	0.02	E2F1	E2F2
GO:0001833	inner cell mass cell proliferation	0.00443	0.64	0.07	GINS1	GINS4	NCAPG2
GO:0031110	regulation of microtubule polymerization or depolymerization	0.00443	0.64	0.07	SKA1	SKA3	STMN1
GO:1900025	negative regulation of substrate adhesion-dependent cell spreading	0.00443	0.64	0.07	CORO1C	GBP1	RCC2
GO:2000678	negative regulation of transcription regulatory region DNA binding	0.00443	0.64	0.07	LHX2	MAD2L2	SOX11
GO:0030101	natural killer cell activation	0.00471	0.86	0.15	RAET1L	ULBP1	ULBP2	ULBP3
GO:0071897	DNA biosynthetic process	0.00471	0.86	0.15	CENPF	POLQ	TK1	TYMS
GO:0090263	positive regulation of canonical Wnt signaling pathway	0.00484	2.14	0.81	AMER1	ASPM	FZD9	PSMA7	PSMB2	PSMD14	PSMD2	PSMD7	PSME4	ZBED2
GO:0042325	regulation of phosphorylation	0.00553	0.64	0.08	MCM7	PPP1R14B	PPP1R14C
GO:0045471	response to ethanol	0.00598	1.71	0.58	BAK1	CDK1	EIF4EBP1	G6PD	GGH	PSMD14	S100A8	TYMS
GO:0038061	NIK/NF-kappaB signaling	0.0061	1.28	0.35	PSMA7	PSMB2	PSMD14	PSMD2	PSMD7	PSME4
GO:0006094	gluconeogenesis	0.00612	1.07	0.25	ENO1	GAPDH	PGK1	SLC25A13	TPI1
GO:0008150	biological_process	0.00634	1.28	3.43	CDCA3	GSDMC	LMNB2	RAB5IF	SBSN	TMEM132A
GO:0010994	free ubiquitin chain polymerization	0.00674	0.43	0.03	UBE2C	UBE2S
GO:0019441	tryptophan catabolic process to kynurenine	0.00674	0.43	0.03	IDO1	TDO2
GO:0021695	cerebellar cortex development	0.00674	0.43	0.03	EZH2	KIF14
GO:0030174	regulation of DNA-dependent DNA replication initiation	0.00674	0.43	0.03	CDT1	TICRR
GO:0031536	positive regulation of exit from mitosis	0.00674	0.43	0.03	CDCA5	UBE2C
GO:0032354	response to follicle-stimulating hormone	0.00674	0.43	0.03	ASNS	SRD5A1
GO:0036124	histone H3-K9 trimethylation	0.00674	0.43	0.03	BEND3	SUV39H2
GO:0044314	protein K27-linked ubiquitination	0.00674	0.43	0.03	UBE2S	UBE2T
GO:0045132	meiotic chromosome segregation	0.00674	0.43	0.03	NUF2	SGO1
GO:0051653	spindle localization	0.00674	0.43	0.03	ACTR3	ASPM
GO:0060718	chorionic trophoblast cell differentiation	0.00674	0.43	0.03	E2F7	E2F8
GO:0070345	negative regulation of fat cell proliferation	0.00674	0.43	0.03	E2F1	E2F3
GO:0070934	CRD-mediated mRNA stabilization	0.00674	0.43	0.03	SYNCRIP	YBX1
GO:0071459	protein localization to chromosome centromeric region	0.00674	0.43	0.03	CENPA	HASPIN
GO:0071466	cellular response to xenobiotic stimulus	0.00674	0.43	0.03	E2F1	MCM7
GO:0090666	scaRNA localization to Cajal body	0.00674	0.43	0.03	DKC1	TCP1
GO:1902749	regulation of cell cycle G2/M phase transition	0.00674	0.43	0.03	GTSE1	PLK1
GO:0045589	regulation of regulatory T cell differentiation	0.00677	0.64	0.09	FANCA	FANCD2	IL2RA
GO:0051276	chromosome organization	0.00677	0.64	0.09	CDCA8	CENPW	PTTG1
GO:0035722	interleukin-12-mediated signaling pathway	0.0074	1.07	0.26	CFL1	IL12RB2	LMNB1	SNRPA1	TCP1
GO:0045814	negative regulation of gene expression epigenetic	0.00793	0.86	0.17	DNMT3A	DNMT3B	EZH2	LHX2
GO:0010586	miRNA metabolic process	0.00817	0.64	0.09	AGO2	RAN	XPO5
GO:0006310	DNA recombination	0.00825	1.28	0.38	BLM	EXO1	PIF1	RAD51	RAD54L	RECQL4
GO:0071456	cellular response to hypoxia	0.00931	1.71	0.63	CCNA2	CCNB1	DNMT3A	E2F1	EIF4EBP1	IRAK1	PGK1	SUV39H2
GO:0060236	regulation of mitotic spindle organization	0.00973	0.64	0.1	FSD1	TACC3	TPX2
GO:0000018	regulation of DNA recombination	0.00994	0.43	0.03	ALYREF	KPNA2
GO:0006312	mitotic recombination	0.00994	0.43	0.03	RAD51	RAD54B
GO:0007100	mitotic centrosome separation	0.00994	0.43	0.03	AURKA	KIF11
GO:0007144	female meiosis I	0.00994	0.43	0.03	CDC25B	TRIP13
GO:0009113	purine nucleobase biosynthetic process	0.00994	0.43	0.03	GMPS	MTHFD1L
GO:0010032	meiotic chromosome condensation	0.00994	0.43	0.03	NCAPD2	NCAPH
GO:0010571	positive regulation of nuclear cell cycle DNA replication	0.00994	0.43	0.03	CDC7	DBF4
GO:0034134	toll-like receptor 2 signaling pathway	0.00994	0.43	0.03	IRAK1	RIPK2
GO:0035519	protein K29-linked ubiquitination	0.00994	0.43	0.03	UBE2S	UBE2T
GO:0046578	regulation of Ras protein signal transduction	0.00994	0.43	0.03	FOXM1	RASGRF1
GO:0051304	chromosome separation	0.00994	0.43	0.03	NCAPD2	TTK
GO:0070314	G1 to G0 transition	0.00994	0.43	0.03	EZH2	PHGDH
GO:0098532	histone H3-K27 trimethylation	0.00994	0.43	0.03	BEND3	EZH2
GO:2000373	positive regulation of DNA topoisomerase (ATP-hydrolyzing) activity	0.00994	0.43	0.03	NCAPH	UHRF1
GO:0006096	glycolytic process	0.00998	0.86	0.18	GAPDH	HK3	PGK1	TPI1
GO:0006298	mismatch repair	0.00998	0.86	0.18	EXO1	MSH6	POLD1	TDG
Best negative correlations with CBX2					Number of genes in target list: 615	with annotations: 486
Significant terms	Description	p-value	% target list	% universe	Associated genes
GO:0060271	cilium assembly	6.54e-08	4.32	1.07	ABLIM3	ARL3	BBS1	BBS4	BBS5	CEP126	CFAP53	DNAAF1	DYNC2H1	FUZ	IFT46	IFT88	NME5	PCM1	RAB17	TCTN1	TCTN2	TTC36	TTC8	UBXN10	WDR19
GO:1905515	non-motile cilium assembly	3.34e-06	1.85	0.26	BBS1	BBS4	CEP126	DYNC2H1	FUZ	IFT88	PCM1	TOGARAM1	TTC8
GO:0010039	response to iron ion	6.24e-06	1.23	0.1	ABAT	ALAD	APBB1	BCL2	CYBRD1	TFF1
GO:0035735	intraciliary transport involved in cilium assembly	1.18e-05	1.65	0.23	DYNC2H1	DYNC2LI1	DYNLRB2	IFT46	IFT88	PCM1	TRIP11	WDR19
GO:0045724	positive regulation of cilium assembly	3.87e-05	1.03	0.09	ARHGAP35	BBS4	CEP120	FUZ	TAPT1
GO:0050796	regulation of insulin secretion	7.36e-05	1.85	0.37	ABCC8	CACNA1D	CACNA2D2	GIPR	ITPR1	KCNJ11	PER2	RAPGEF3	SYT9
GO:0007186	G protein-coupled receptor signaling pathway	7.49e-05	2.47	6.5	ADCY9	ADGRB2	AGTR1	CELSR1	CX3CR1	FGD3	GIPR	HCAR1	RAMP2	RGS5	TAPT1	VIPR1
GO:1903441	protein localization to ciliary membrane	0.000205	0.62	0.03	ARL3	RABEP1	WDR19
GO:0044458	motile cilium assembly	0.000361	1.03	0.13	BBOF1	BBS5	DNAAF1	SPATA6	ZMYND10
GO:0006552	leucine catabolic process	0.000401	0.62	0.03	HMGCL	IVD	MCCC2
GO:0036159	inner dynein arm assembly	0.00063	0.82	0.09	DNAAF1	DNAH7	DNALI1	ZMYND10
GO:2000766	negative regulation of cytoplasmic translation	0.000687	0.62	0.04	CPEB2	CPEB3	CPEB4
GO:0016598	protein arginylation	0.000771	0.41	0.01	ATE1	C17orf97
GO:0090285	negative regulation of protein glycosylation in Golgi	0.000771	0.41	0.01	ACER2	TMEM59
GO:1900248	negative regulation of cytoplasmic translational elongation	0.000771	0.41	0.01	CPEB2	CPEB3
GO:0060285	cilium-dependent cell motility	0.00105	0.82	0.1	CFAP57	DNAH7	SPATA4	SPEF1
GO:0042135	neurotransmitter catabolic process	0.00108	0.62	0.05	ABAT	LRTOMT	MAOA
GO:0070831	basement membrane assembly	0.00108	0.62	0.05	LAMB2	NTN4	RAMP2
GO:0061337	cardiac conduction	0.00145	1.23	0.26	CACNA1D	CACNA1F	CACNA2D2	KCND3	SCN1B	SPTBN4
GO:0009083	branched-chain amino acid catabolic process	0.00164	0.82	0.11	ACADSB	ALDH6A1	IVD	MCCC2
GO:0007018	microtubule-based movement	0.00183	1.65	0.46	DNAH7	DYNC2H1	DYNLRB2	KIF12	KIF13B	KIF16B	KIF5C	WDR78
GO:0042754	negative regulation of circadian rhythm	0.00221	0.62	0.06	CIPC	CRY2	PER2
GO:0050893	sensory processing	0.00227	0.41	0.02	BBS4	TTC8
GO:0060748	tertiary branching involved in mammary gland duct morphogenesis	0.00227	0.41	0.02	AR	PGR
GO:1902603	carnitine transmembrane transport	0.00227	0.41	0.02	SLC22A4	SLC22A5
GO:2000611	positive regulation of thyroid hormone generation	0.00227	0.41	0.02	GATA3	HPN
GO:0008589	regulation of smoothened signaling pathway	0.00242	0.82	0.12	FBXL17	FGF10	FUZ	TCTN1
GO:0032402	melanosome transport	0.00242	0.82	0.12	BBS4	BBS5	MLPH	RAB17
GO:0033148	positive regulation of intracellular estrogen receptor signaling pathway	0.00298	0.62	0.06	AR	FOXA1	SRARP
GO:0035721	intraciliary retrograde transport	0.00298	0.62	0.06	DYNC2H1	DYNC2LI1	WDR19
GO:0006538	glutamate catabolic process	0.00445	0.41	0.02	GLUD1	GLUL
GO:0010044	response to aluminum ion	0.00445	0.41	0.02	ALAD	QDPR
GO:0015697	quaternary ammonium group transport	0.00445	0.41	0.02	SLC22A4	SLC22A5
GO:0031652	positive regulation of heat generation	0.00445	0.41	0.02	ABAT	SLC27A1
GO:0035470	positive regulation of vascular wound healing	0.00445	0.41	0.02	SMOC2	XBP1
GO:0048105	establishment of body hair planar orientation	0.00445	0.41	0.02	ASTN2	CELSR1
GO:0048808	male genitalia morphogenesis	0.00445	0.41	0.02	AR	FGF10
GO:0032024	positive regulation of insulin secretion	0.00533	1.03	0.23	ABAT	GIPR	GLUD1	GLUL	SIRT3
GO:0001835	blastocyst hatching	0.00542	0.82	0.15	CCDC24	SMIM14	ST8SIA6	ZFP14
GO:0006893	Golgi to plasma membrane transport	0.00542	0.82	0.15	ARL3	EXOC6	RABEP1	TRIM23
GO:0007368	determination of left/right symmetry	0.00579	1.23	0.34	C9orf116	CFAP53	DYNC2H1	DYNC2LI1	FGF10	PCSK6
GO:0021591	ventricular system development	0.00618	0.62	0.08	AK8	BBS4	NME5
GO:0061512	protein localization to cilium	0.0071	0.82	0.16	ARL3	BBS1	BBS4	DYNC2H1
GO:0015879	carnitine transport	0.00729	0.41	0.03	SLC22A4	SLC22A5
GO:0022027	interkinetic nuclear migration	0.00729	0.41	0.03	CEP120	PCM1
GO:0030001	metal ion transport	0.00729	0.41	0.03	LRP2	NDFIP1
GO:0140331	aminophospholipid translocation	0.00729	0.41	0.03	ATP8B1	TMEM30B
GO:1904428	negative regulation of tubulin deacetylation	0.00729	0.41	0.03	FRY	MAPT
GO:0008209	androgen metabolic process	0.00756	0.62	0.09	ESR1	HSD17B4	HSD17B8
GO:0033146	regulation of intracellular estrogen receptor signaling pathway	0.00756	0.62	0.09	ESR1	KCTD6	UFSP2
GO:0060749	mammary gland alveolus development	0.00756	0.62	0.09	AR	ERBB4	ESR1
GO:0070542	response to fatty acid	0.00756	0.62	0.09	ALAD	GIPR	HMGCL
GO:0007224	smoothened signaling pathway	0.00858	1.23	0.37	ARL3	CDON	GLI3	HHAT	IFT46	TCTN2
GO:0010765	positive regulation of sodium ion transport	0.00912	0.62	0.09	AHCYL1	GPD1L	SCN1B
GO:0006625	protein targeting to peroxisome	0.00924	1.23	0.37	ACOT4	ECI2	EPHX2	HMGCL	HSD17B4	PEX12
GO:0002250	adaptive immune response	0.00975	0.41	1.84	FBXO38	MARCH8
GO:0016311	dephosphorylation	0.00998	1.44	0.49	DUSP4	EPHX2	FBP1	G6PC3	HDHD2	INPP4B	PHOSPHO2
Best mix correlations with CBX2					Number of genes in target list: 1126	with annotations: 953
Significant terms	Description	p-value	% target list	% universe	Associated genes
GO:0051301	cell division	2.35e-29	8.39	1.97	AURKA	BECN1	BIRC5	BUB1	BUB1B	CABLES2	CCNA2	CCNB1	CCNB2	CCNE1	CCNE2	CCNF	CCNG1	CCNG2	CDC123	CDC20	CDC25A	CDC25B	CDC25C	CDC6	CDC7	CDCA2	CDCA3	CDCA5	CDCA8	CDK1	CDT1	CENPE	CENPF	CENPW	CHFR	CKS1B	DCDC1	ERCC6L	FAM83D	FBXO5	FSD1	HAUS8	KIF11	KIF14	KIF18B	KIF2C	KIFC1	KNL1	KNSTRN
GO:0007059	chromosome segregation	7.83e-15	2.62	0.39	BIRC5	CDCA2	CDT1	CENPE	CENPF	CENPN	CENPW	HJURP	INCENP	KNSTRN	MIS18A	NDC80	NEK2	NUF2	OIP5	RCC1	SGO1	SKA1	SKA3	SLC25A5	SPAG5	SPC25	SRPK1	TOP2A	TTK
GO:0006260	DNA replication	2.23e-13	3.46	0.78	BLM	CDC45	CDC6	CDC7	CDK1	CDT1	CHAF1B	CHEK1	CLSPN	DBF4	DNA2	DONSON	DSCC1	EXO1	FEN1	MCM10	MCM2	MCM4	MCM5	MCM6	MCM7	NASP	ORC1	ORC6	PIF1	POLD1	POLI	POLK	RECQL4	RFC2	RFC4	RRM2	TICRR
GO:0000278	mitotic cell cycle	1.27e-12	3.36	0.78	AURKA	BUB1B	CDC25B	CDC6	CDCA5	CDT1	CENPE	CENPF	CENPW	DNMT3A	EML4	HASPIN	KIF11	KIF15	KIF18B	MYB	MYBL2	NDC80	NEK2	ORC1	PKMYT1	PLK1	RAB6C	RAN	SKA1	SKA3	TPX2	TUBA1B	TUBA1C	TUBB	TUBB3	XRCC2
GO:0000070	mitotic sister chromatid segregation	1.31e-11	1.57	0.18	CDCA8	ESPL1	INCENP	KIF18A	KIF18B	KIFC1	KNSTRN	MAD2L1	NDC80	NEK2	NUSAP1	PLK1	RAN	SPAG5	ZWINT
GO:0007052	mitotic spindle organization	4.86e-11	1.78	0.25	AURKA	AURKB	CCNB1	CENPE	CEP126	KIF11	KIF4A	NDC80	NUF2	RAN	RCC1	SPC25	STIL	STMN1	TACC3	TTK	WDR62
GO:0000082	G1/S transition of mitotic cell cycle	4.26e-10	2.52	0.57	CCNE1	CCNE2	CCNH	CDC25A	CDC45	CDC6	CDC7	CDKN3	CDT1	DBF4	EIF4EBP1	IQGAP3	MCM10	MCM2	MCM4	MCM5	MCM6	MCM7	NASP	ORC1	ORC6	PRIM2	RCC1	SKP2
GO:0007018	microtubule-based movement	1.4e-09	2.2	0.46	CENPE	DNAH7	DYNC2H1	DYNLRB2	KIF11	KIF12	KIF13B	KIF14	KIF15	KIF16B	KIF18A	KIF18B	KIF1A	KIF20A	KIF23	KIF2C	KIF4A	KIF5C	KIFC1	RACGAP1	WDR78
GO:0007186	G protein-coupled receptor signaling pathway	1.8e-09	2.31	6.5	ADCY9	ADGRB2	ADGRG6	AGTR1	CCL7	CELSR1	CX3CR1	CXCL10	FGD3	FZD9	GABBR2	GAL	GIPR	GPR19	GRK6	HCAR1	P2RY6	PDE7A	RAMP2	RGS5	TAPT1	VIPR1
GO:0000079	regulation of cyclin-dependent protein serine/threonine kinase activity	3.73e-09	1.78	0.32	BLM	CCNA2	CCNB1	CCNB2	CCNE1	CCNE2	CCNF	CCNG1	CCNG2	CCNH	CCNQ	CDC25A	CDC25C	CDC6	CDKN3	GTPBP4	PKMYT1
GO:0007094	mitotic spindle assembly checkpoint	4.81e-09	1.15	0.13	AURKB	BUB1	BUB1B	CDC20	CENPF	MAD2L1	MAD2L2	PLK1	SPDL1	TRIP13	TTK
GO:0000281	mitotic cytokinesis	8.64e-09	1.68	0.3	ANLN	ARL3	BBS4	CDT1	CENPA	CEP55	CFL1	ESPL1	INCENP	KIF20A	KIF23	KIF4A	NUSAP1	PLK1	RACGAP1	STMN1
GO:0000727	double-strand break repair via break-induced replication	1.08e-08	0.84	0.06	CDC45	CDC7	GINS4	MCM2	MCM4	MCM5	MCM6	MCM7
GO:0006270	DNA replication initiation	2.22e-08	1.26	0.17	CCNE1	CCNE2	CDC45	CDC6	MCM10	MCM2	MCM5	MCM6	MCM7	ORC1	ORC6	PRIM2
GO:0051726	regulation of cell cycle	1.13e-07	2.41	0.69	BAK1	BOP1	CABLES2	CCNB1	CCNB2	CCNDBP1	CDC25A	CDK16	CDK17	CDK8	CENPF	E2F1	E2F2	E2F3	E2F7	E2F8	FOXM1	MYBL2	PER2	PLK1	PRR11	SKP2	SRSF5
GO:0044772	mitotic cell cycle phase transition	1.31e-07	1.05	0.13	CCNA2	CCNB1	CCNB2	CCNE1	CCNE2	CCNF	CCNG1	CCNG2	CDK1	NEK11
GO:0006268	DNA unwinding involved in DNA replication	1.69e-07	0.84	0.08	BLM	HMGA1	MCM2	MCM4	MCM6	MCM7	RAD51	RECQL4
GO:1901990	regulation of mitotic cell cycle phase transition	2.2e-07	1.89	0.46	BTRC	BUB1B	CCNB1	CDC20	CDK1	FBXO5	MAD2L1	NEK11	PLK1	PSMA7	PSMB2	PSMD14	PSMD2	PSMD7	PSME4	SKP1	UBE2C	XPC
GO:0031145	anaphase-promoting complex-dependent catabolic process	2.68e-07	1.89	0.46	AURKA	AURKB	BUB1B	CCNB1	CDC20	CDK1	FBXO5	MAD2L1	PLK1	PSMA7	PSMB2	PSMD14	PSMD2	PSMD7	PSME4	PTTG1	UBE2C	UBE2S
GO:0034080	CENP-A containing nucleosome assembly	3.67e-07	1.15	0.18	CENPA	CENPI	CENPL	CENPN	CENPO	CENPW	HJURP	KNL1	MIS18A	NASP	OIP5
GO:0006281	DNA repair	3.7e-07	3.36	1.26	BLM	BTG2	CDK1	CHAF1B	CHEK1	CLSPN	EXO1	FANCA	FANCD2	FEN1	FOXM1	MSH6	NUDT1	PARP3	PARPBP	PIF1	POLD1	POLI	POLK	POLQ	PSME4	PTTG1	RAD51	RAD51AP1	RAD54L	RECQL4	TICRR	UBE2T	UHRF1	XPA	XPC	XRCC2
GO:0007051	spindle organization	6.56e-07	0.84	0.09	ASPM	AUNIP	AURKA	AURKB	KIF11	KNSTRN	SPAG5	TTK
GO:0000083	regulation of transcription involved in G1/S transition of mitotic cell cycle	1.67e-06	0.94	0.13	CCNE1	CDC45	CDC6	CDT1	E2F1	FBXO5	ORC1	RRM2	TYMS
GO:0007080	mitotic metaphase plate congression	4.86e-06	1.15	0.22	BECN1	CCNB1	CDCA5	CDCA8	CENPE	CEP55	KIF14	KIF18A	KIF2C	KIFC1	SPDL1
GO:0000086	G2/M transition of mitotic cell cycle	5.52e-06	2.2	0.73	AURKA	BTRC	CCNA2	CCNB1	CCNB2	CCNH	CDC25A	CDC25B	CDC25C	CDK1	FOXM1	HAUS8	MELK	NEK2	PCM1	PKMYT1	PLK1	PLK4	SKP1	SKP2	TUBB
GO:0006267	pre-replicative complex assembly involved in nuclear cell cycle DNA replication	9.11e-06	0.52	0.04	MCM2	MCM4	MCM5	MCM6	MCM7
GO:0008283	cell population proliferation	9.83e-06	2.94	1.19	APPL2	AR	AURKB	BAK1	BOP1	BUB1	BYSL	CDC25A	CDC25C	CDK1	CENPF	DACH1	DLGAP5	E2F8	ENTPD5	FAM83D	GLUL	LRP2	MCM10	MCM7	MELK	MKI67	MRPS27	NASP	PAK1IP1	RASGRF1	SH2D2A	TACC3
GO:0006271	DNA strand elongation involved in DNA replication	1.79e-05	0.63	0.07	GINS1	GINS3	GINS4	MCM4	MCM7	RFC4
GO:0007049	cell cycle	5.09e-05	3.15	1.42	APPL2	CABLES2	CCNDBP1	CCPG1	CDCA2	CDCA3	CDK2AP1	CHAF1B	CHEK1	CKS1B	CREBL2	DCDC1	E2F2	E2F3	EID1	ERCC6L	FANCI	FSD1	HJURP	MIS18A	MKI67	NCAPG2	OIP5	PIMREG	RBL1	RBM38	RCC2	SPC24	SUV39H2	UHRF1
GO:0010971	positive regulation of G2/M transition of mitotic cell cycle	6.62e-05	0.84	0.15	CCNB1	CDC25A	CDC25B	CDC25C	CDC7	CDK1	FBXO5	RCC2
GO:0032508	DNA duplex unwinding	7.23e-05	1.47	0.45	BLM	CDC45	DNA2	DSCC1	ERCC6L	GINS1	GINS4	MCM5	PIF1	POLQ	RAD54B	RECQL4	RFC2	RFC4
GO:0051315	attachment of mitotic spindle microtubules to kinetochore	9.52e-05	0.52	0.06	CDT1	CENPE	KIF2C	NDC80	NUF2
GO:0060271	cilium assembly	0.000116	2.52	1.07	ABLIM3	ACTR3	ARL3	BBS1	BBS4	BBS5	CEP126	CFAP20	CFAP53	DNAAF1	DYNC2H1	FUZ	IFT46	IFT88	NME5	ONECUT2	PCM1	RAB17	TCTN1	TCTN2	TTC36	TTC8	UBXN10	WDR19
GO:0000132	establishment of mitotic spindle orientation	0.000116	0.84	0.17	ACTL8	CENPA	FGF10	MAD2L1	NDC80	PLK1	SAPCD2	SPDL1
GO:0000724	double-strand break repair via homologous recombination	0.000127	1.47	0.47	AUNIP	BLM	FEN1	H2AFX	POLQ	PSMD14	RAD51	RAD51AP1	RAD54B	RAD54L	RECQL4	RFWD3	TONSL	XRCC2
GO:0045931	positive regulation of mitotic cell cycle	0.000151	0.84	0.17	ASNS	CCNB1	CDC25A	CDC25B	CDC25C	EIF4EBP1	FOXA1	SMOC2
GO:0002250	adaptive immune response	0.00016	0.42	1.84	FBXO38	LAMP3	MARCH8	RIPK2
GO:0110032	positive regulation of G2/MI transition of meiotic cell cycle	0.000161	0.31	0.02	CDC25A	CDC25B	CDC25C
GO:0031146	SCF-dependent proteasomal ubiquitin-dependent protein catabolic process	0.000162	1.57	0.54	BTRC	CCNF	FBXL17	FBXL5	FBXO38	FBXW4	KIF14	PSMA7	PSMB2	PSMD14	PSMD2	PSMD7	PSME4	SKP1	SKP2
GO:0016032	viral process	0.000163	3.99	2.1	ALYREF	BECN1	BTRC	BUB1	CAMLG	CCNA2	CDC25C	CENPA	CX3CR1	EIF4G1	H2AFX	HSPD1	IL6ST	IRAK1	KARS	KCTD5	MMP1	MSH6	NUP205	NUP85	NUP93	PSMA7	PSMB2	RAET1L	RAN	RANBP1	RBL1	RCC1	SKP1	SKP2	SLC25A5	SRPK1	SYNCRIP	TRIM23	ULBP1	ULBP2	ULBP3	VAC14
GO:0034501	protein localization to kinetochore	0.000167	0.52	0.06	AURKB	CDK1	KNL1	SPDL1	TTK
GO:0042271	susceptibility to natural killer cell mediated cytotoxicity	0.000167	0.52	0.06	PVR	RAET1L	ULBP1	ULBP2	ULBP3
GO:0036297	interstrand cross-link repair	0.000259	1.05	0.28	EME1	FANCA	FANCB	FANCD2	FANCI	MSH6	RAD51	RAD51AP1	RFWD3	UBE2T
GO:0051256	mitotic spindle midzone assembly	0.000269	0.42	0.04	AURKB	KIF23	KIF4A	RACGAP1
GO:0051988	regulation of attachment of spindle microtubules to kinetochore	0.000269	0.42	0.04	KNSTRN	NEK2	RACGAP1	SPAG5
GO:0010039	response to iron ion	0.000271	0.63	0.1	ABAT	ALAD	APBB1	BCL2	CYBRD1	TFF1
GO:0007077	mitotic nuclear envelope disassembly	0.000273	0.52	0.07	CCNB1	CCNB2	CDK1	NEK9	PLK1
GO:0051310	metaphase plate congression	0.000273	0.52	0.07	CENPE	CENPF	FAM83D	KIF2C	NDC80
GO:0051382	kinetochore assembly	0.000424	0.52	0.07	CENPA	CENPE	CENPF	CENPN	CENPW
GO:0010332	response to gamma radiation	0.000474	0.73	0.15	BAK1	BCL2	CCL7	CXCL10	FANCD2	GATA3	XRCC2
GO:0000076	DNA replication checkpoint	0.000514	0.42	0.05	CDC45	CDC6	CDT1	DNA2
GO:0000723	telomere maintenance	0.000514	0.94	0.25	BLM	CCNE1	CCNE2	CTC1	DNA2	PARP3	PIF1	POLD1	RECQL4
GO:1905515	non-motile cilium assembly	0.000612	0.94	0.26	BBS1	BBS4	CEP126	DYNC2H1	FUZ	IFT88	PCM1	TOGARAM1	TTC8
GO:0043137	DNA replication removal of RNA primer	0.000619	0.31	0.02	DNA2	FEN1	RNASEH1
GO:0021987	cerebral cortex development	0.000709	1.15	0.37	ASPM	BBS4	CDON	CEP120	H2AFX	KIF14	LHX2	LRP8	SRD5A1	TACC3	WDR62
GO:0031424	keratinization	0.000785	0.1	1.03	DSC2
GO:0008608	attachment of spindle microtubules to kinetochore	0.000885	0.42	0.05	AURKB	KNL1	NDC80	SGO1
GO:0051983	regulation of chromosome segregation	0.000885	0.42	0.05	AURKB	BUB1	KIF2C	MKI67
GO:1904871	positive regulation of protein localization to Cajal body	0.000885	0.42	0.05	CCT5	CCT6A	DKC1	TCP1
GO:0045724	positive regulation of cilium assembly	0.000902	0.52	0.09	ARHGAP35	BBS4	CEP120	FUZ	TAPT1
GO:0090307	mitotic spindle assembly	0.000941	0.73	0.17	BIRC5	CDC20	KIF11	KIFC1	MYBL2	NEK2	TPX2
GO:0007098	centrosome cycle	0.00103	0.84	0.22	BBS4	CDK1	CEP120	HAUS8	PARD6B	PCM1	PLK1	XRCC2
GO:0010389	regulation of G2/M transition of mitotic cell cycle	0.00112	1.26	0.45	AURKA	CDK1	CENPF	HAUS8	HMMR	KIF14	NEK2	PCM1	PLK1	PLK4	TPX2	TUBB
GO:0006284	base-excision repair	0.00116	0.73	0.18	DNA2	FEN1	HMGA1	NEIL3	POLQ	TDG	XPA
GO:0035735	intraciliary transport involved in cilium assembly	0.00122	0.84	0.23	DYNC2H1	DYNC2LI1	DYNLRB2	IFT46	IFT88	PCM1	TRIP11	WDR19
GO:0007019	microtubule depolymerization	0.00125	0.52	0.09	KIF14	KIF18A	KIF18B	KIF2C	STMN1
GO:0033314	mitotic DNA replication checkpoint	0.00141	0.42	0.06	CDC6	CLSPN	ORC1	TICRR
GO:0042754	negative regulation of circadian rhythm	0.00141	0.42	0.06	CIPC	CRY2	PER2	SUV39H2
GO:1904851	positive regulation of establishment of protein localization to telomere	0.00141	0.42	0.06	CCT5	CCT6A	DKC1	TCP1
GO:0032465	regulation of cytokinesis	0.00145	0.84	0.23	AURKA	AURKB	BBS4	BECN1	FSD1	KIF20A	PLK1	PRC1
GO:0000915	actomyosin contractile ring assembly	0.00148	0.31	0.03	ANLN	KIF23	RACGAP1
GO:0022027	interkinetic nuclear migration	0.00148	0.31	0.03	CEP120	KIF1A	PCM1
GO:0046602	regulation of mitotic centrosome separation	0.00148	0.31	0.03	CHEK1	KIF11	NEK2
GO:0051754	meiotic sister chromatid cohesion centromeric	0.00148	0.31	0.03	BUB1	BUB1B	SGO2
GO:0070345	negative regulation of fat cell proliferation	0.00148	0.31	0.03	E2F1	E2F3	PER2
GO:1902749	regulation of cell cycle G2/M phase transition	0.00148	0.31	0.03	GTSE1	NEK10	PLK1
GO:1903441	protein localization to ciliary membrane	0.00148	0.31	0.03	ARL3	RABEP1	WDR19
GO:0032201	telomere maintenance via semi-conservative replication	0.00149	0.63	0.14	DNA2	FEN1	POLD1	PRIM2	RFC2	RFC4
GO:0007076	mitotic chromosome condensation	0.0017	0.52	0.1	CDCA5	NCAPD2	NCAPG	NCAPH	NUSAP1
GO:0030705	cytoskeleton-dependent intracellular transport	0.0017	0.52	0.1	KIF1A	MYO10	TUBA1B	TUBA1C	TUBB
GO:0045740	positive regulation of DNA replication	0.00187	0.63	0.14	CDK1	CDT1	CTC1	DNA2	FGF10	MAP2K4
GO:0033148	positive regulation of intracellular estrogen receptor signaling pathway	0.00212	0.42	0.06	AR	FOXA1	SKP2	SRARP
GO:0035999	tetrahydrofolate interconversion	0.00212	0.42	0.06	MTHFD1L	MTHFD2	SHMT2	TYMS
GO:0006541	glutamine metabolic process	0.00224	0.52	0.1	ASNS	CTPS1	GLUD1	GMPS	PHGDH
GO:0006094	gluconeogenesis	0.00232	0.84	0.25	ENO1	FBP1	G6PC3	GAPDH	PER2	PGK1	SLC25A13	TPI1
GO:0050796	regulation of insulin secretion	0.00257	1.05	0.37	ABCC8	CACNA1D	CACNA2D2	GIPR	ITPR1	KCNJ11	PER2	RAPGEF3	SLC25A5	SYT9
GO:0031297	replication fork processing	0.00284	0.63	0.15	ALYREF	BLM	EME1	RAD51	RFWD3	TONSL
GO:0061621	canonical glycolysis	0.00284	0.63	0.15	ENO1	GAPDH	HK3	PFKP	PGK1	TPI1
GO:0006468	protein phosphorylation	0.00284	4.41	2.74	AURKA	AURKB	BIRC5	BMPR1B	BUB1	BUB1B	CCNB2	CCNE1	CCNE2	CCNF	CCNG1	CCNG2	CCNH	CDC25B	CDK1	CDK16	CDK17	CDK8	CFL1	CHEK1	DAPK1	GRK6	HASPIN	IRAK1	MELK	NEK10	NEK11	NEK2	NEK5	NEK9	NPRL2	NRBP1	PKMYT1	PLK1	PLK4	PRKAB1	PXK	SIK3	SRPK1	STK38	TBRG4	ULK4
GO:0006552	leucine catabolic process	0.00285	0.31	0.03	HMGCL	IVD	MCCC2
GO:0045143	homologous chromosome segregation	0.00285	0.31	0.03	ESPL1	PLK1	PTTG1
GO:0051383	kinetochore organization	0.00285	0.31	0.03	CDT1	NDC80	NUF2
GO:0051321	meiotic cell cycle	0.00288	1.05	0.38	EXO1	H2AFX	HORMAD1	NEK2	PKMYT1	RAD51	RAD54L	RSPH1	SMC1B	XRCC2
GO:0071539	protein localization to centrosome	0.00291	0.52	0.11	AURKA	BBS4	PCM1	SPAG5	STIL
GO:0000022	mitotic spindle elongation	0.00297	0.21	0.01	KIF23	PRC1
GO:0002842	positive regulation of T cell mediated immune response to tumor cell	0.00297	0.21	0.01	FBXO38	HSPD1
GO:0007057	spindle assembly involved in female meiosis I	0.00297	0.21	0.01	AURKA	FBXO5
GO:0016598	protein arginylation	0.00297	0.21	0.01	ATE1	C17orf97
GO:0030974	thiamine pyrophosphate transmembrane transport	0.00297	0.21	0.01	SLC25A19	SLC44A4
GO:0032877	positive regulation of DNA endoreduplication	0.00297	0.21	0.01	E2F7	E2F8
GO:0035281	pre-miRNA export from nucleus	0.00297	0.21	0.01	RAN	XPO5
GO:0035606	peptidyl-cysteine S-trans-nitrosylation	0.00297	0.21	0.01	GAPDH	S100A9
GO:0070488	neutrophil aggregation	0.00297	0.21	0.01	S100A8	S100A9
GO:0090285	negative regulation of protein glycosylation in Golgi	0.00297	0.21	0.01	ACER2	TMEM59
GO:1900248	negative regulation of cytoplasmic translational elongation	0.00297	0.21	0.01	CPEB2	CPEB3
GO:1905448	positive regulation of mitochondrial ATP synthesis coupled electron transport	0.00297	0.21	0.01	CCNB1	CDK1
GO:1905618	positive regulation of miRNA mediated inhibition of translation	0.00297	0.21	0.01	AGO2	EIF4G1
GO:1904668	positive regulation of ubiquitin protein ligase activity	0.00305	0.42	0.07	CDC20	PLK1	UBE2C	UBE2S
GO:0006977	DNA damage response signal transduction by p53 class mediator resulting in cell cycle arrest	0.00306	0.94	0.32	AURKA	BTG2	CCNB1	CDC25C	CDK1	E2F1	E2F7	E2F8	GTSE1
GO:0001556	oocyte maturation	0.00371	0.52	0.11	ANG	CCNB1	CDC25B	FBXO5	TRIP13
GO:0007088	regulation of mitotic nuclear division	0.00371	0.52	0.11	CDC25C	MKI67	NEK2	PKMYT1	RCC1
GO:0042267	natural killer cell mediated cytotoxicity	0.00371	0.52	0.11	RAET1L	TUBB	ULBP1	ULBP2	ULBP3
GO:0042276	error-prone translesion synthesis	0.00371	0.52	0.11	MAD2L2	POLI	POLK	RFC2	RFC4
GO:0031110	regulation of microtubule polymerization or depolymerization	0.00421	0.42	0.07	MAPT	SKA1	SKA3	STMN1
GO:2000678	negative regulation of transcription regulatory region DNA binding	0.00421	0.42	0.07	LHX2	MAD2L2	PER2	SOX11
GO:0000226	microtubule cytoskeleton organization	0.00423	1.36	0.59	BBS4	CDK1	EML4	GAPDH	GAS2L3	MAPT	SIK3	TACC3	TUBA1B	TUBA1C	TUBB	TUBB3	ULK4
GO:0006564	L-serine biosynthetic process	0.00478	0.31	0.04	PHGDH	PSAT1	SHMT2
GO:0032466	negative regulation of cytokinesis	0.00478	0.31	0.04	AURKB	E2F7	E2F8
GO:1900264	positive regulation of DNA-directed DNA polymerase activity	0.00478	0.31	0.04	DSCC1	RFC2	RFC4
GO:2000766	negative regulation of cytoplasmic translation	0.00478	0.31	0.04	CPEB2	CPEB3	CPEB4
GO:0007131	reciprocal meiotic recombination	0.00496	0.63	0.17	CNTD1	MND1	RAD51	RAD54B	RAD54L	TRIP13
GO:0050776	regulation of immune response	0.00549	0.31	1.22	PVR	ULBP1	ULBP3
GO:0007420	brain development	0.00556	0.31	1.22	BAK1	PHGDH	STMN1
GO:0021591	ventricular system development	0.00565	0.42	0.08	AK8	BBS4	CENPF	NME5
GO:0006261	DNA-dependent DNA replication	0.00576	0.52	0.13	CDK2AP1	POLD1	POLQ	RFC2	RFC4
GO:0006306	DNA methylation	0.00576	0.52	0.13	BEND3	DNMT3A	DNMT3B	EZH2	HEMK1
GO:0006890	retrograde vesicle-mediated transport Golgi to endoplasmic reticulum	0.00577	1.15	0.48	CENPE	KIF11	KIF15	KIF18A	KIF23	KIF2C	KIF4A	RAB6C	RACGAP1	TMED7	TMEM115
GO:1901796	regulation of signal transduction by p53 class mediator	0.00577	1.57	0.75	AURKA	AURKB	BLM	BOP1	CHEK1	DNA2	EXO1	HDAC2	NOP2	PAK1IP1	PRKAB1	RFC2	RFC4	TAF11	TPX2
GO:0017148	negative regulation of translation	0.00665	1.05	0.42	ANG	BTG2	CIRBP	CPEB3	DAPK1	GAPDH	IGF2BP3	SYNCRIP	TYMS	ZNF540
GO:0007017	microtubule-based process	0.0069	0.63	0.18	EML4	GTSE1	TUBA1B	TUBA1C	TUBB	TUBB3
GO:0044458	motile cilium assembly	0.00703	0.52	0.13	BBOF1	BBS5	DNAAF1	SPATA6	ZMYND10
GO:0000733	DNA strand renaturation	0.00735	0.31	0.05	BLM	RAD54L	RECQL4
GO:0030071	regulation of mitotic metaphase/anaphase transition	0.00735	0.31	0.05	CDC6	CENPE	PLK1
GO:0042135	neurotransmitter catabolic process	0.00735	0.31	0.05	ABAT	LRTOMT	MAOA
GO:0042753	positive regulation of circadian rhythm	0.00735	0.31	0.05	ARNTL2	BTRC	RORC
GO:0043497	regulation of protein heterodimerization activity	0.00735	0.31	0.05	BAK1	BCL2	CDON
GO:0070831	basement membrane assembly	0.00735	0.31	0.05	LAMB2	NTN4	RAMP2
GO:0036159	inner dynein arm assembly	0.00738	0.42	0.09	DNAAF1	DNAH7	DNALI1	ZMYND10
GO:1904874	positive regulation of telomerase RNA localization to Cajal body	0.00738	0.42	0.09	CCT5	CCT6A	DKC1	TCP1
GO:0006302	double-strand break repair	0.00757	0.94	0.37	APBB1	CDCA5	EME1	FEN1	H2AFX	MAD2L2	PARP3	POLQ	TRIP13
GO:0030198	extracellular matrix organization	0.00789	0.42	1.31	APBB2	LAMB2	MMP1	SMOC2
GO:0007093	mitotic cell cycle checkpoint	0.00805	0.63	0.19	BUB1	BUB1B	CHFR	MAD2L1	TICRR	ZWINT
GO:0015837	amine transport	0.00858	0.21	0.02	AQP9	RHCG
GO:0015966	diadenosine tetraphosphate biosynthetic process	0.00858	0.21	0.02	GARS	KARS
GO:0032602	chemokine production	0.00858	0.21	0.02	S100A8	S100A9
GO:0033044	regulation of chromosome organization	0.00858	0.21	0.02	CDT1	MAPT
GO:0046061	dATP catabolic process	0.00858	0.21	0.02	ADA	NUDT1
GO:0050893	sensory processing	0.00858	0.21	0.02	BBS4	TTC8
GO:0051598	meiotic recombination checkpoint	0.00858	0.21	0.02	HORMAD1	TRIP13
GO:0051987	positive regulation of attachment of spindle microtubules to kinetochore	0.00858	0.21	0.02	CCNB1	RCC2
GO:0055092	sterol homeostasis	0.00858	0.21	0.02	ABCD1	XBP1
GO:0060748	tertiary branching involved in mammary gland duct morphogenesis	0.00858	0.21	0.02	AR	PGR
GO:0071930	negative regulation of transcription involved in G1/S transition of mitotic cell cycle	0.00858	0.21	0.02	E2F1	E2F7
GO:1902603	carnitine transmembrane transport	0.00858	0.21	0.02	SLC22A4	SLC22A5
GO:1904749	regulation of protein localization to nucleolus	0.00858	0.21	0.02	BYSL	GLUL
GO:2000348	regulation of CD40 signaling pathway	0.00858	0.21	0.02	FANCA	FANCD2
GO:2000611	positive regulation of thyroid hormone generation	0.00858	0.21	0.02	GATA3	HPN
GO:0010212	response to ionizing radiation	0.00914	0.73	0.25	ALAD	DNMT3A	DNMT3B	H2AFX	RAD54L	RFWD3	TICRR
GO:0032212	positive regulation of telomere maintenance via telomerase	0.00934	0.63	0.19	AURKB	CCT5	CCT6A	DKC1	NEK2	TCP1
GO:0010586	miRNA metabolic process	0.00942	0.42	0.09	AGO2	BCDIN3D	RAN	XPO5
[truncated: 35 more columns]

## Sheet: CBX3
Gene ontology analysis of CBX3 for biological processes
Best positive correlations with CBX3					Number of genes in target list: 266， with annotations: 253
Significant terms	Description	p-value	% target list	% universe	Associated genes
GO:0051301	cell division	1.07e-51	24.9	1.97	AURKA	BIRC5	BUB1	BUB1B	CCNA2	CCNB1	CCNB2	CCNE2	CDC25A	CDC25C	CDCA3	CDCA5	CDCA8	CDK1	CDK2	CENPE	CENPF	CKAP5	CKS1B	CKS2	DSN1	ERCC6L	FAM83D	HELLS	KIF11	KIF14	KIF18B	KIF2C	KIFC1	KNL1	KNSTRN	KNTC1	MAD2L1	MASTL	MPLKIP	NCAPG	NCAPG2	NCAPH	NDC80	NEK2	NUF2	NUP37	OIP5	PRC1	PSRC1
GO:0006260	DNA replication	1.56e-24	11.07	0.78	BLM	CDC45	CDK1	CDK2	CHEK1	DBF4	DHX9	DNA2	DSCC1	DTL	EXO1	MCM10	MCM2	MCM4	MCM7	MCM8	ORC6	PCLAF	POLD2	RECQL4	RFC2	RFC4	RFC5	RMI1	RMI2	RPA3	TIMELESS	TOPBP1
GO:0000070	mitotic sister chromatid segregation	6.85e-24	6.72	0.18	CDCA8	CENPK	DSN1	ESPL1	KIF18A	KIF18B	KIFC1	KNSTRN	MAD2L1	NDC80	NEK2	NUSAP1	PLK1	RAN	SMC4	SPAG5	ZWINT
GO:0007059	chromosome segregation	9.46e-17	6.72	0.39	BIRC5	CENPE	CENPF	HJURP	KNSTRN	NDC80	NEK2	NUF2	NUP37	OIP5	SGO1	SKA1	SKA3	SPAG5	SPC25	TOP2A	TTK
GO:0000278	mitotic cell cycle	5.65e-16	8.3	0.78	AURKA	BUB1B	CDCA5	CENPE	CENPF	KIF11	KIF15	KIF18B	MASTL	NDC80	NEK2	PBK	PKMYT1	PLK1	RAN	SKA1	SKA3	SRSF2	TPX2	WDHD1	XRCC2
GO:0006281	DNA repair	1.39e-14	9.49	1.26	ACTL6A	BLM	CDK1	CDK2	CHEK1	EXO1	FANCD2	FOXM1	MSH2	PARPBP	POLQ	PTTG1	RAD51	RAD51AP1	RAD54L	RECQL4	RFC5	RMI2	TIMELESS	TOPBP1	UBE2T	UHRF1	WDHD1	XRCC2
GO:0007052	mitotic spindle organization	3.11e-14	5.14	0.25	AURKA	AURKB	CCNB1	CENPE	KIF11	KIF4A	NDC80	NUF2	POC1A	RAN	SPC25	STIL	TTK
GO:0007080	mitotic metaphase plate congression	5.47e-12	4.35	0.22	CCNB1	CDCA5	CDCA8	CENPE	CEP55	KIF14	KIF18A	KIF2C	KIFC1	PSRC1	SPDL1
GO:0032508	DNA duplex unwinding	5.51e-12	5.53	0.45	BLM	CDC45	DHX9	DNA2	DSCC1	ERCC6L	GINS1	MCM8	POLQ	RAD54B	RECQL4	RFC2	RFC4	RFC5
GO:0007094	mitotic spindle assembly checkpoint	1.02e-11	3.56	0.13	AURKB	BUB1	BUB1B	CENPF	MAD2L1	PLK1	SPDL1	TRIP13	TTK
GO:0034080	CENP-A containing nucleosome assembly	1.14e-11	3.95	0.18	CENPA	CENPH	CENPI	CENPK	CENPL	CENPQ	CENPU	HJURP	KNL1	OIP5
GO:0000082	G1/S transition of mitotic cell cycle	1.22e-11	5.93	0.57	CCNE2	CDC25A	CDC45	CDK2	CDKN3	DBF4	MCM10	MCM2	MCM4	MCM7	MCM8	ORC6	PPAT	PRIM1	RPA3
GO:0007051	spindle organization	2e-11	3.16	0.09	ASPM	AURKA	AURKB	CKAP5	KIF11	KNSTRN	SPAG5	TTK
GO:0000086	G2/M transition of mitotic cell cycle	5.05e-11	6.32	0.73	AURKA	CCNA2	CCNB1	CCNB2	CDC25A	CDC25C	CDK1	CDK2	CKAP5	FOXM1	MASTL	MELK	NEK2	PKMYT1	PLK1	PLK4
GO:0000281	mitotic cytokinesis	1.67e-10	4.35	0.3	ANLN	CENPA	CEP55	ECT2	ESPL1	KIF20A	KIF23	KIF4A	NUSAP1	PLK1	RACGAP1
GO:0000398	mRNA splicing					via spliceosome;2.83e-10; 7.91;1.36;DHX9	ELAVL1	HNRNPA2B1	LSM5	MAGOHB	POLR2H	POLR2K	RBMX	SNRPA1	SNRPD1	SNRPE	SNRPF	SNRPG	SRSF1	SRSF10	SRSF2	SRSF3	SRSF7	TRA2A	USP39
GO:1901796	regulation of signal transduction by p53 class mediator	7.2e-10	5.93	0.75	AURKA	AURKB	BLM	CDK2	CHEK1	DNA2	EXO1	RFC2	RFC4	RFC5	RMI1	RMI2	RPA3	TOPBP1	TPX2
GO:0032201	telomere maintenance via semi-conservative replication	1.03e-09	3.16	0.14	DNA2	PCNA	POLD2	PRIM1	RFC2	RFC4	RFC5	RPA3
GO:0007018	microtubule-based movement	1.89e-09	4.74	0.46	CENPE	KIF11	KIF14	KIF15	KIF18A	KIF18B	KIF20A	KIF23	KIF2C	KIF4A	KIFC1	RACGAP1
GO:0031145	anaphase-promoting complex-dependent catabolic process	1.89e-09	4.74	0.46	AURKA	AURKB	BUB1B	CCNB1	CDK1	CDK2	MAD2L1	PLK1	PSMA2	PSMD10	PTTG1	UBE2C
GO:0051726	regulation of cell cycle	2.1e-09	5.53	0.69	CCNB1	CCNB2	CDC25A	CENPF	COPS5	DTL	E2F1	FIGNL1	FOXM1	LIN9	MASTL	PCLAF	PLK1	TARDBP
GO:0034501	protein localization to kinetochore	3.76e-09	2.37	0.06	AURKB	CDK1	KNL1	MTBP	SPDL1	TTK
GO:0000079	regulation of cyclin-dependent protein serine/threonine kinase activity	6.67e-09	3.95	0.32	BLM	CCNA2	CCNB1	CCNB2	CCNE2	CDC25A	CDC25C	CDKN3	GTPBP4	PKMYT1
GO:0051310	metaphase plate congression	7.42e-09	2.37	0.07	CENPE	CENPF	CENPQ	FAM83D	KIF2C	NDC80
GO:0051988	regulation of attachment of spindle microtubules to kinetochore	1.25e-08	1.98	0.04	ECT2	KNSTRN	NEK2	RACGAP1	SPAG5
GO:0010389	regulation of G2/M transition of mitotic cell cycle	1.77e-08	4.35	0.45	AURKA	CDK1	CDK2	CENPF	CKAP5	HMMR	KIF14	NEK2	PLK1	PLK4	TPX2
GO:0006268	DNA unwinding involved in DNA replication	2.35e-08	2.37	0.08	BLM	MCM2	MCM4	MCM7	RAD51	RECQL4
GO:0000724	double-strand break repair via homologous recombination	2.64e-08	4.35	0.47	BLM	MCM8	POLQ	RAD51	RAD51AP1	RAD54B	RAD54L	RECQL4	RMI1	RPA3	XRCC2
GO:0019985	translesion synthesis	2.88e-08	3.16	0.2	DTL	PCLAF	PCNA	POLD2	RFC2	RFC4	RFC5	RPA3GO:0006974;cellular response to DNA damage stimulus;7.58e-08; 6.72;1.37;BLM	CBX3	CHEK1	DTL	MASTL	MCM10	MCM7	MCM8	PCLAF	POLQ	RAD51	TIMELESS	TOP2A	TOPBP1	UBE2T	WDHD1	WDR76
GO:0006270	DNA replication initiation	1.87e-07	2.77	0.17	CCNE2	CDC45	MCM10	MCM2	MCM7	ORC6	PRIM1
GO:0000723	telomere maintenance	1.94e-07	3.16	0.25	BLM	CCNE2	DNA2	PCNA	POLD2	PTGES3	RECQL4	RPA3
GO:0006271	DNA strand elongation involved in DNA replication	4.44e-07	1.98	0.07	GINS1	MCM4	MCM7	POLD2	RFC4
GO:0007077	mitotic nuclear envelope disassembly	4.44e-07	1.98	0.07	CCNB1	CCNB2	CDK1	PLK1	VRK1
GO:0051383	kinetochore organization	6.27e-07	1.58	0.03	CENPH	NDC80	NUF2	SMC4
GO:0044772	mitotic cell cycle phase transition	7.09e-07	2.37	0.13	CCNA2	CCNB1	CCNB2	CCNE2	CDK1	CKS2
GO:0051382	kinetochore assembly	7.13e-07	1.98	0.07	CENPA	CENPE	CENPF	CENPH	CENPK
GO:0071168	protein localization to chromatin	7.13e-07	1.98	0.07	ESCO2	EZH2	MCM8	MSH2	PLK1
GO:0006297	nucleotide-excision repair					DNA gap filling;9.34e-07; 2.37;0.14;PCNA	POLD2	RFC2	RFC4	RFC5	RPA3
GO:0006283	transcription-coupled nucleotide-excision repair	1.04e-06	3.56	0.42	COPS5	PCNA	POLD2	POLR2H	POLR2K	RFC2	RFC4	RFC5	RPA3
GO:0042769	DNA damage response detection of DNA damage	1.05e-06	2.77	0.22	DTL	PCNA	POLD2	RFC2	RFC4	RFC5	RPA3
GO:0007186	G protein-coupled receptor signaling pathway	1.1e-06	0.4	6.5	ECT2
GO:0045740	positive regulation of DNA replication	1.21e-06	2.37	0.14	ATAD5	CACYBP	CDK1	DHX9	DNA2	PCNA
GO:0044806	G-quadruplex DNA unwinding	1.45e-06	1.58	0.04	BLM	DHX9	DNA2	HNRNPA2B1
GO:0051256	mitotic spindle midzone assembly	1.45e-06	1.58	0.04	AURKB	KIF23	KIF4A	RACGAP1
GO:1900264	positive regulation of DNA-directed DNA polymerase activity	1.45e-06	1.58	0.04	DSCC1	RFC2	RFC4	RFC5
GO:1901990	regulation of mitotic cell cycle phase transition	2.28e-06	3.56	0.46	ATAD5	BUB1B	CCNB1	CDK1	MAD2L1	PLK1	PSMA2	PSMD10	UBE2C
GO:0007019	microtubule depolymerization	2.33e-06	1.98	0.09	CKAP5	KIF14	KIF18A	KIF18B	KIF2C
GO:0007076	mitotic chromosome condensation	3.27e-06	1.98	0.1	CDCA5	NCAPG	NCAPH	NUSAP1	SMC4
GO:0007049	cell cycle	3.62e-06	5.93	1.42	CDCA3	CHEK1	CKS1B	ERCC6L	FANCI	HELLS	HJURP	LIN9	MPLKIP	NCAPG2	NUP37	OIP5	SPC24	UHRF1	USP39
GO:0006310	DNA recombination	4.78e-06	3.16	0.38	ACTL6A	BLM	EXO1	HMGB2	MSH2	RAD51	RAD54L	RECQL4
GO:0008608	attachment of spindle microtubules to kinetochore	5.09e-06	1.58	0.05	AURKB	KNL1	NDC80	SGO1
GO:0036297	interstrand cross-link repair	6.24e-06	2.77	0.28	FANCB	FANCD2	FANCI	RAD51	RAD51AP1	RPA3	UBE2T
GO:0007093	mitotic cell cycle checkpoint	6.89e-06	2.37	0.19	BUB1	BUB1B	KNTC1	MAD2L1	ZWILCH	ZWINT
GO:0042276	error-prone translesion synthesis	7.9e-06	1.98	0.11	PCNA	RFC2	RFC4	RFC5	RPA3
GO:0070987	error-free translesion synthesis	7.9e-06	1.98	0.11	PCNA	RFC2	RFC4	RFC5	RPA3
GO:0051315	attachment of mitotic spindle microtubules to kinetochore	8.39e-06	1.58	0.06	CENPE	KIF2C	NDC80	NUF2
GO:0008283	cell population proliferation	1.15e-05	5.14	1.19	AURKB	BUB1	CDC25A	CDC25C	CDK1	CENPF	CKS2	DLGAP5	FAM83D	MCM10	MCM7	MELK	WDR12
GO:0000727	double-strand break repair via break-induced replication	1.3e-05	1.58	0.06	CDC45	MCM2	MCM4	MCM7
GO:0006261	DNA-dependent DNA replication	1.31e-05	1.98	0.13	POLQ	RFC2	RFC4	RFC5	WDHD1
GO:0006296	nucleotide-excision repair DNA incision 5'-to lesion	1.38e-05	2.37	0.21	PCNA	POLD2	RFC2	RFC4	RFC5	RPA3
GO:0006977	DNA damage response signal transduction by p53 class mediator resulting in cell cycle arrest	1.55e-05	2.77	0.32	AURKA	CCNB1	CDC25C	CDK1	CDK2	E2F1	PCNA
GO:0033683	nucleotide-excision repair DNA incision	1.62e-05	2.37	0.22	PCNA	POLD2	RFC2	RFC4	RFC5	RPA3
GO:0008334	histone mRNA metabolic process	1.93e-05	1.58	0.07	SNRPE	SNRPF	SNRPG	SSB
GO:0006890	retrograde vesicle-mediated transport Golgi to endoplasmic reticulum	2.9e-05	3.16	0.48	CENPE	KIF11	KIF15	KIF18A	KIF23	KIF2C	KIF4A	RACGAP1
GO:0000915	actomyosin contractile ring assembly	2.93e-05	1.19	0.03	ANLN	KIF23	RACGAP1
GO:0045132	meiotic chromosome segregation	2.93e-05	1.19	0.03	NUF2	SGO1	SMC4
GO:0046602	regulation of mitotic centrosome separation	2.93e-05	1.19	0.03	CHEK1	KIF11	NEK2
GO:0051754	meiotic sister chromatid cohesion centromeric	2.93e-05	1.19	0.03	BUB1	BUB1B	SGO2
GO:0071466	cellular response to xenobiotic stimulus	2.93e-05	1.19	0.03	E2F1	MCM7	PCNA
GO:0010971	positive regulation of G2/M transition of mitotic cell cycle	3.79e-05	1.98	0.15	CCNB1	CDC25A	CDC25C	CDK1	DTL
GO:0045292	mRNA cis splicing via spliceosome	3.79e-05	1.98	0.15	SRSF1	SRSF10	SRSF2	SRSF3	SRSF7
GO:0048511	rhythmic process	4.59e-05	2.77	0.38	CBX3	CDK1	DHX9	DTL	EZH2	TARDBP	TOP2A
GO:0051321	meiotic cell cycle	4.59e-05	2.77	0.38	CDK2	EXO1	NEK2	PKMYT1	RAD51	RAD54L	XRCC2
GO:0051298	centrosome duplication	5.15e-05	1.58	0.09	CDK2	CKAP5	SASS6	STIL
GO:0000132	establishment of mitotic spindle orientation	5.44e-05	1.98	0.17	CENPA	MAD2L1	NDC80	PLK1	SPDL1
GO:0045143	homologous chromosome segregation	5.79e-05	1.19	0.03	ESPL1	PLK1	PTTG1
GO:2000373	positive regulation of DNA topoisomerase (ATP-hydrolyzing) activity	5.79e-05	1.19	0.03	DHX9	NCAPH	UHRF1
GO:0007131	reciprocal meiotic recombination	6.45e-05	1.98	0.17	MND1	RAD51	RAD54B	RAD54L	TRIP13
GO:0090307	mitotic spindle assembly	6.45e-05	1.98	0.17	BIRC5	KIF11	KIFC1	NEK2	TPX2
GO:0008380	RNA splicing	7.06e-05	3.95	0.86	ESRP1	MAGOHB	SNRPA1	SNRPD1	SNRPF	SNRPG	SRSF2	SRSF7	TARDBP	USP39
GO:0045737	positive regulation of cyclin-dependent protein serine/threonine kinase activity	7.61e-05	1.98	0.18	CCNB1	CKS1B	CKS2	PSMD10	PSRC1
GO:0019886	antigen processing and presentation of exogenous peptide antigen via MHC class II	8.8e-05	3.16	0.56	CENPE	KIF11	KIF15	KIF18A	KIF23	KIF2C	KIF4A	RACGAP1
GO:0006298	mismatch repair	8.91e-05	1.98	0.18	EXO1	MSH2	PCNA	POLD2	RPA3
GO:0006267	pre-replicative complex assembly involved in nuclear cell cycle DNA replication	0.0001	1.19	0.04	MCM2	MCM4	MCM7
GO:0006406	mRNA export from nucleus	0.000109	3.16	0.58	HNRNPA2B1	MAGOHB	NUP37	NUP42	SRSF1	SRSF2	SRSF3	SRSF7
GO:0071479	cellular response to ionizing radiation	0.00012	1.98	0.19	BLM	ECT2	FIGNL1	RAD51	RAD51AP1
GO:0010569	regulation of double-strand break repair via homologous recombination	0.00014	1.58	0.11	CHEK1	FIGNL1	RAD51	RAD51AP1
GO:0048025	negative regulation of mRNA splicing via spliceosome	0.00014	1.58	0.11	HNRNPA2B1	RBMX	SRSF10	SRSF7
GO:2000042	negative regulation of double-strand break repair via homologous recombination	0.00014	1.58	0.11	FANCB	PARPBP	POLQ	RMI2
GO:0000076	DNA replication checkpoint	0.000159	1.19	0.05	CDC45	DNA2	TIMELESS
GO:0000733	DNA strand renaturation	0.000159	1.19	0.05	BLM	RAD54L	RECQL4
GO:0051170	import into nucleus	0.000173	1.58	0.11	SNRPD1	SNRPE	SNRPF	SNRPG
GO:0032467	positive regulation of cytokinesis	0.000207	1.98	0.22	AURKB	ECT2	KIF14	KIF23	RACGAP1
GO:0000022	mitotic spindle elongation	0.000208	0.79	0.01	KIF23	PRC1
GO:1905448	positive regulation of mitochondrial ATP synthesis coupled electron transport	0.000208	0.79	0.01	CCNB1	CDK1
GO:0006468	protein phosphorylation	0.000222	7.11	2.74	AURKA	AURKB	BIRC5	BUB1	BUB1B	CCNB2	CCNE2	CDK1	CDK2	CHEK1	MELK	NEK2	PBK	PKMYT1	PLK1	PLK4	TBRG4	VRK1
GO:0007098	centrosome cycle	0.000235	1.98	0.22	CDK1	CKAP5	PCLAF	PLK1	XRCC2
GO:0070317	negative regulation of G0 to G1 transition	0.000235	1.98	0.22	CBX3	CHEK1	E2F1	EZH2	RAD51
GO:0051983	regulation of chromosome segregation	0.000236	1.19	0.05	AURKB	BUB1	KIF2C
GO:0032465	regulation of cytokinesis	0.000298	1.98	0.23	AURKA	AURKB	KIF20A	PLK1	PRC1
GO:0000381	regulation of alternative mRNA splicing via spliceosome	0.000321	2.37	0.37	RBMX	SRSF1	SRSF10	SRSF2	SRSF3	SRSF7
GO:0006405	RNA export from nucleus	0.000374	1.98	0.25	MAGOHB	SRSF1	SRSF2	SRSF3	SRSF7
GO:0000245	spliceosomal complex assembly	0.000426	1.58	0.14	SNRPD1	SNRPE	SNRPG	USP39
GO:0072425	signal transduction involved in G2 DNA damage checkpoint	0.000453	1.19	0.06	CHEK1	DTL	PLK1
GO:0090656	t-circle formation	0.000453	1.19	0.06	BLM	DNA2	EXO1
GO:0016572	histone phosphorylation	0.000597	1.19	0.07	CCNA2	CDK1	CDK2
GO:1904668	positive regulation of ubiquitin protein ligase activity	0.000597	1.19	0.07	MASTL	PLK1	UBE2C
GO:0034421	post-translational protein acetylation	0.000619	0.79	0.02	DSCC1	ESCO2
GO:0110032	positive regulation of G2/MI transition of meiotic cell cycle	0.000619	0.79	0.02	CDC25A	CDC25C
GO:1902990	mitotic telomere maintenance via semi-conservative replication	0.000619	0.79	0.02	DNA2	PCNA
GO:0000387	spliceosomal snRNP assembly	0.000666	1.58	0.16	SNRPD1	SNRPE	SNRPF	SNRPG
GO:0006611	protein export from nucleus	0.000666	1.58	0.16	CSE1L	NUP42	RAN	XPO1
GO:0001578	microtubule bundle formation	0.000764	1.58	0.17	KIF20A	PLK1	PRC1	PSRC1
GO:0097421	liver regeneration	0.000872	1.58	0.17	AURKA	EZH2	PCNA	PNPT1
GO:0006284	base-excision repair	0.000989	1.58	0.18	DNA2	NEIL3	POLQ	RPA3
GO:0000729	DNA double-strand break processing	0.0012	1.19	0.09	BLM	DNA2	UBE2V2
GO:0007079	mitotic chromosome movement towards spindle pole	0.00123	0.79	0.02	CENPE	DLGAP5
GO:0016321	female meiosis chromosome segregation	0.00123	0.79	0.02	PLK1	TTK
GO:0030951	establishment or maintenance of microtubule cytoskeleton polarity	0.00123	0.79	0.02	CKAP5	KIF2C
GO:0040001	establishment of mitotic spindle localization	0.00123	0.79	0.02	ESPL1	NUSAP1
GO:0042148	strand invasion	0.00123	0.79	0.02	RAD51	XRCC2
GO:0072757	cellular response to camptothecin	0.00123	0.79	0.02	BLM	RAD51
GO:1902975	mitotic DNA replication initiation	0.00123	0.79	0.02	MCM2	MCM4
GO:1905342	positive regulation of protein localization to kinetochore	0.00123	0.79	0.02	CENPQ	NDC80
GO:0006409	tRNA export from nucleus	0.00141	1.58	0.19	NUP37	NUP42	RAN	SSB
GO:0032212	positive regulation of telomere maintenance via telomerase	0.00141	1.58	0.19	AURKB	CCT6A	DKC1	NEK2
GO:0051973	positive regulation of telomerase activity	0.00141	1.58	0.19	AURKB	DKC1	NEK2	PTGES3
GO:0031124	mRNA 3'-end processing	0.00161	1.98	0.34	MAGOHB	SRSF1	SRSF2	SRSF3	SRSF7
GO:0006397	mRNA processing	0.00168	3.16	0.87	ESRP1	HNRNPA2B1	LSM5	SRSF1	SRSF2	SRSF7	TARDBP	USP39
GO:0045190	isotype switching	0.00175	1.19	0.1	ATAD5	EXO1	MSH2
GO:0021695	cerebellar cortex development	0.00203	0.79	0.03	EZH2	KIF14
GO:0031536	positive regulation of exit from mitosis	0.00203	0.79	0.03	CDCA5	UBE2C
GO:0007099	centriole replication	0.00208	1.19	0.1	CDK2	PLK4	SASS6
GO:0016446	somatic hypermutation of immunoglobulin genes	0.00208	1.19	0.1	EXO1	MSH2	POLQ
GO:0007165	signal transduction	0.00221	1.58	5.56	ACTL6A	ARHGAP11A	PTGES3	TRAIP
GO:0006302	double-strand break repair	0.00232	1.98	0.37	CDCA5	ESCO2	MSH2	POLQ	TRIP13
GO:0007346	regulation of mitotic cell cycle	0.00236	1.58	0.22	CKS1B	CKS2	PLK1	RPA3
GO:0006275	regulation of DNA replication	0.00244	1.19	0.11	CCNA2	DSCC1	ESCO2
GO:0010165	response to X-ray	0.00244	1.19	0.11	BLM	MSH2	XRCC2
GO:0071539	protein localization to centrosome	0.00244	1.19	0.11	AURKA	SPAG5	STIL
GO:0042752	regulation of circadian rhythm	0.00248	1.98	0.37	CDK1	EZH2	TARDBP	TIMELESS	TOP2A
GO:0006376	mRNA splice site selection	0.00284	1.19	0.11	RBMX	SRSF1	SRSF10
GO:0007088	regulation of mitotic nuclear division	0.00284	1.19	0.11	CDC25C	NEK2	PKMYT1
GO:0000056	ribosomal small subunit export from nucleus	0.00301	0.79	0.03	RAN	XPO1
GO:0006189	'de novo' IMP biosynthetic process	0.00301	0.79	0.03	PAICS	PPAT
GO:0006312	mitotic recombination	0.00301	0.79	0.03	RAD51	RAD54B
GO:0007100	mitotic centrosome separation	0.00301	0.79	0.03	AURKA	KIF11
GO:0009113	purine nucleobase biosynthetic process	0.00301	0.79	0.03	PAICS	PPAT
GO:0010032	meiotic chromosome condensation	0.00301	0.79	0.03	NCAPH	SMC4
GO:0010216	maintenance of DNA methylation	0.00301	0.79	0.03	HELLS	UHRF1
GO:0090166	Golgi disassembly	0.00301	0.79	0.03	CDK1	VRK1
GO:0048255	mRNA stabilization	0.00328	1.19	0.12	E2F1	ELAVL1	PAIP1
GO:0000395	mRNA 5'-splice site recognition	0.00417	0.79	0.04	SRSF1	SRSF10
GO:0032873	negative regulation of stress-activated MAPK cascade	0.00417	0.79	0.04	FOXM1	PBK
GO:0090267	positive regulation of mitotic cell cycle spindle assembly checkpoint	0.00417	0.79	0.04	MAD2L1	NDC80
GO:1903608	protein localization to cytoplasmic stress granule	0.00417	0.79	0.04	DHX9	SSB
GO:0000083	regulation of transcription involved in G1/S transition of mitotic cell cycle	0.00428	1.19	0.13	CDC45	E2F1	PCNA
GO:0016070	RNA metabolic process	0.00433	1.58	0.26	HNRNPA2B1	POLR2H	POLR2K	RBMX
GO:0035722	interleukin-12-mediated signaling pathway	0.00433	1.58	0.26	HNRNPA2B1	LMNB1	PPIA	SNRPA1
GO:0048146	positive regulation of fibroblast proliferation	0.00505	1.58	0.27	CCNA2	CCNB1	DHX9	E2F1
GO:0000055	ribosomal large subunit export from nucleus	0.00551	0.79	0.05	RAN	XPO1
GO:0030071	regulation of mitotic metaphase/anaphase transition	0.00551	0.79	0.05	CENPE	PLK1
GO:0045839	negative regulation of mitotic nuclear division	0.00551	0.79	0.05	CHEK1	MTBP
GO:0045842	positive regulation of mitotic metaphase/anaphase transition	0.00551	0.79	0.05	DLGAP5	ESPL1
GO:0061820	telomeric D-loop disassembly	0.00551	0.79	0.05	BLM	RECQL4
GO:0075733	intracellular transport of virus	0.00585	1.58	0.29	NUP37	NUP42	RAN	XPO1
GO:0071897	DNA biosynthetic process	0.00608	1.19	0.15	CENPF	LIN9	POLQ
GO:0034644	cellular response to UV	0.00627	1.58	0.29	AURKB	CDC25A	PBK	PCNA
GO:0031297	replication fork processing	0.00677	1.19	0.15	BLM	PCNA	RAD51
GO:0050434	positive regulation of viral transcription	0.00677	1.19	0.15	DHX9	POLR2H	POLR2K
GO:0006265	DNA topological change	0.00702	0.79	0.05	HMGB2	TOP2A
GO:0048478	replication fork protection	0.00702	0.79	0.05	BLM	TIMELESS
GO:0050658	RNA transport	0.00702	0.79	0.05	CKAP5	HNRNPA2B1
GO:0051782	negative regulation of cell division	0.00702	0.79	0.05	BLM	ORC6
GO:0055015	ventricular cardiac muscle cell development	0.00702	0.79	0.05	CCNB1	CDK1
GO:1904871	positive regulation of protein localization to Cajal body	0.00702	0.79	0.05	CCT6A	DKC1
GO:1905168	positive regulation of double-strand break repair via homologous recombination	0.00702	0.79	0.05	FANCB	TIMELESS
GO:0055114	oxidation-reduction process	0.00797	0.4	3	DUS4L
GO:0048304	positive regulation of isotype switching to IgG isotypes	0.00869	0.79	0.06	ATAD5	MSH2
GO:1902808	positive regulation of cell cycle G1/S phase transition	0.00869	0.79	0.06	EZH2	FAM83D
GO:1904851	positive regulation of establishment of protein localization to telomere	0.00869	0.79	0.06	CCT6A	DKC1
GO:0060964	regulation of gene silencing by miRNA	0.00872	1.58	0.32	NUP37	NUP42	POLR2H	POLR2K
GO:0045931	positive regulation of mitotic cell cycle	0.0091	1.19	0.17	CCNB1	CDC25A	CDC25C
GO:0006915	apoptotic process	0.00929	6.32	3.15	AIMP2	ARL6IP1	BIRC5	BUB1	BUB1B	CDK1	CHEK1	CYCS	DDIAS	ESPL1	MCM2	MELK	PSMD10	TAX1BP1	TPX2	TRAIP
GO:0070125	mitochondrial translational elongation	0.00944	1.98	0.51	MRPL13	MRPL3	MRPL32	MRPL42	MRPS17
GO:0070126	mitochondrial translational termination	0.00944	1.98	0.51	MRPL13	MRPL3	MRPL32	MRPL42	MRPS17
Best negative correlations with CBX3					Number of genes in target list: 30	with annotations: 27
Significant terms	Description	p-value	% target list	% universe	Associated genes
GO:1905007	positive regulation of epithelial to mesenchymal transition involved in endocardial cushion formation	2.29e-05	7.41	0.03	ENG	TGFBR2
GO:0048845	venous blood vessel morphogenesis	3.43e-05	7.41	0.03	ENG	HEG1
GO:0003209	cardiac atrium morphogenesis	4.8e-05	7.41	0.04	ENG	HEG1
GO:0001570	vasculogenesis	0.000101	11.11	0.34	ENG	HEG1	TGFBR2
GO:0003181	atrioventricular valve morphogenesis	0.000177	7.41	0.07	SLIT3	TGFBR2
GO:0003222	ventricular trabecula myocardium morphogenesis	0.000272	7.41	0.09	ENG	HEG1
GO:0034329	cell junction assembly	0.000346	7.41	0.1	FLNC	LIMS2
GO:0043277	apoptotic cell clearance	0.000473	7.41	0.12	GAS6	LRP1
GO:0001569	branching involved in blood vessel morphogenesis	0.000846	7.41	0.16	ENG	TGFBR2
GO:0003148	outflow tract septum morphogenesis	0.000846	7.41	0.16	ENG	TGFBR2
GO:0002040	sprouting angiogenesis	0.00104	7.41	0.18	ADGRA2	ENG
GO:0060412	ventricular septum morphogenesis	0.00118	7.41	0.19	SLIT3	TGFBR2
GO:0050919	negative chemotaxis	0.00148	7.41	0.21	FLRT2	SLIT3
GO:0002651	positive regulation of tolerance induction to self antigen	0.00154	3.7	0.01	TGFBR2
GO:0002663	positive regulation of B cell tolerance induction	0.00154	3.7	0.01	TGFBR2
GO:0003017	lymph circulation	0.00154	3.7	0.01	HEG1
GO:0048694	positive regulation of collateral sprouting of injured axon	0.00154	3.7	0.01	LRP1
GO:0061343	cell adhesion involved in heart morphogenesis	0.00154	3.7	0.01	FLRT2
GO:0090138	regulation of actin cytoskeleton organization by cell-cell adhesion	0.00154	3.7	0.01	JAM3
GO:0097017	renal protein absorption	0.00154	3.7	0.01	GSN
GO:0099588	positive regulation of postsynaptic cytosolic calcium concentration	0.00154	3.7	0.01	SYNPO
GO:1900142	negative regulation of oligodendrocyte apoptotic process	0.00154	3.7	0.01	GAS6
GO:1900149	positive regulation of Schwann cell migration	0.00154	3.7	0.01	LRP1
GO:1903903	regulation of establishment of T cell polarity	0.00154	3.7	0.01	GSN
GO:1903906	regulation of plasma membrane raft polarization	0.00154	3.7	0.01	GSN
GO:1903909	regulation of receptor clustering	0.00154	3.7	0.01	GSN
GO:1904109	positive regulation of cholesterol import	0.00154	3.7	0.01	LRP1
GO:1905222	atrioventricular canal morphogenesis	0.00154	3.7	0.01	ENG
GO:1905310	regulation of cardiac neural crest cell migration involved in outflow tract morphogenesis	0.00154	3.7	0.01	ENG
GO:1905315	cell proliferation involved in endocardial cushion morphogenesis	0.00154	3.7	0.01	TGFBR2
GO:1905316	superior endocardial cushion morphogenesis	0.00154	3.7	0.01	TGFBR2
GO:1905317	inferior endocardial cushion morphogenesis	0.00154	3.7	0.01	TGFBR2
GO:1905355	spine apparatus assembly	0.00154	3.7	0.01	SYNPO
GO:2000136	regulation of cell proliferation involved in heart morphogenesis	0.00154	3.7	0.01	ENG
GO:2000533	negative regulation of renal albumin absorption	0.00154	3.7	0.01	GAS6
GO:0001934	positive regulation of protein phosphorylation	0.00158	11.11	0.86	ENG	GAS6	TMEM119
GO:0031100	animal organ regeneration	0.00199	7.41	0.25	GAS6	TGFBR2
GO:0030178	negative regulation of Wnt signaling pathway	0.00218	7.41	0.26	HIC1	LRP1
GO:0007568	aging	0.00219	11.11	0.97	GSN	LRP1	TGFBR2
GO:0050766	positive regulation of phagocytosis	0.00228	7.41	0.26	GAS6	LRP1
GO:0008285	negative regulation of cell population proliferation	0.00287	14.81	2.24	IGFBP6	NDN	PODN	SLIT3
GO:0001300	chronological cell aging	0.00309	3.7	0.01	ENG
GO:0003430	growth plate cartilage chondrocyte growth	0.00309	3.7	0.01	TGFBR2
GO:0010665	regulation of cardiac muscle cell apoptotic process	0.00309	3.7	0.01	ENG
GO:0010934	macrophage cytokine production	0.00309	3.7	0.01	GAS6
GO:0014891	striated muscle atrophy	0.00309	3.7	0.01	GSN
GO:0032370	positive regulation of lipid transport	0.00309	3.7	0.01	LRP1
GO:0032429	regulation of phospholipase A2 activity	0.00309	3.7	0.01	LRP1
GO:0048691	positive regulation of axon extension involved in regeneration	0.00309	3.7	0.01	LRP1
GO:0050711	negative regulation of interleukin-1 secretion	0.00309	3.7	0.01	GAS6
GO:0055017	cardiac muscle tissue growth	0.00309	3.7	0.01	HEG1
GO:0060434	bronchus morphogenesis	0.00309	3.7	0.01	TGFBR2
GO:0060443	mammary gland morphogenesis	0.00309	3.7	0.01	TGFBR2
GO:0071307	cellular response to vitamin K	0.00309	3.7	0.01	GAS6
GO:0090210	regulation of establishment of blood-brain barrier	0.00309	3.7	0.01	ADGRA2
GO:0097241	hematopoietic stem cell migration to bone marrow	0.00309	3.7	0.01	GAS6
GO:0098886	modification of dendritic spine	0.00309	3.7	0.01	SYNPO
GO:1903923	positive regulation of protein processing in phagocytic vesicle	0.00309	3.7	0.01	GSN
GO:1905065	positive regulation of vascular smooth muscle cell differentiation	0.00309	3.7	0.01	ENG
GO:1905709	negative regulation of membrane permeability	0.00309	3.7	0.01	HEG1
GO:1990428	miRNA transport	0.00309	3.7	0.01	TGFBR2
GO:0006909	phagocytosis	0.00324	7.41	0.31	GAS6	LRP1
GO:0044267	cellular protein metabolic process	0.00352	11.11	1.14	GAS6	GSN	IGFBP6
GO:0001947	heart looping	0.00384	7.41	0.34	ENG	TGFBR2
GO:0040008	regulation of growth	0.0041	7.41	0.35	GAS6	NDN
GO:0021834	chemorepulsion involved in embryonic olfactory bulb interneuron precursor migration	0.00462	3.7	0.02	SLIT3
GO:0043415	positive regulation of skeletal muscle tissue regeneration	0.00462	3.7	0.02	TGFBR2
GO:0048871	multicellular organismal homeostasis	0.00462	3.7	0.02	NDN
GO:0061364	apoptotic process involved in luteolysis	0.00462	3.7	0.02	SLIT3
GO:0061642	chemoattraction of axon	0.00462	3.7	0.02	LRP1
GO:0071801	regulation of podosome assembly	0.00462	3.7	0.02	GSN
GO:0090022	regulation of neutrophil chemotaxis	0.00462	3.7	0.02	JAM3
GO:0090500	endocardial cushion to mesenchymal transition	0.00462	3.7	0.02	ENG
GO:1902174	positive regulation of keratinocyte apoptotic process	0.00462	3.7	0.02	GSN
GO:1903012	positive regulation of bone development	0.00462	3.7	0.02	TMEM119
GO:1905167	positive regulation of lysosomal protein catabolic process	0.00462	3.7	0.02	LRP1
GO:2000299	negative regulation of Rho-dependent protein serine/threonine kinase activity	0.00462	3.7	0.02	HEG1
GO:0007155	cell adhesion	0.00494	14.81	2.6	COL16A1	ENG	GAS6	PCDHGC3
GO:0030198	extracellular matrix organization	0.00514	11.11	1.31	COL14A1	COL16A1	JAM3
GO:0009791	post-embryonic development	0.0052	7.41	0.4	HEG1	NDN
GO:0002265	astrocyte activation involved in immune response	0.00616	3.7	0.02	LRP1
GO:0002318	myeloid progenitor cell differentiation	0.00616	3.7	0.02	JAM3
GO:0002666	positive regulation of T cell tolerance induction	0.00616	3.7	0.02	TGFBR2
GO:0003104	positive regulation of glomerular filtration	0.00616	3.7	0.02	GAS6
GO:0003186	tricuspid valve morphogenesis	0.00616	3.7	0.02	TGFBR2
GO:0003273	cell migration involved in endocardial cushion formation	0.00616	3.7	0.02	ENG
GO:0003274	endocardial cushion fusion	0.00616	3.7	0.02	TGFBR2
GO:0022009	central nervous system vasculogenesis	0.00616	3.7	0.02	ENG
GO:0044242	cellular lipid catabolic process	0.00616	3.7	0.02	LRP1
GO:0050878	regulation of body fluid levels	0.00616	3.7	0.02	HEG1
GO:0051138	positive regulation of NK T cell differentiation	0.00616	3.7	0.02	TGFBR2
GO:0051414	response to cortisol	0.00616	3.7	0.02	SLIT3
GO:0070278	extracellular matrix constituent secretion	0.00616	3.7	0.02	ENG
GO:0071514	genetic imprinting	0.00616	3.7	0.02	NDN
GO:1904209	positive regulation of chemokine (C-C motif) ligand 2 secretion	0.00616	3.7	0.02	LRP1
GO:1990086	lens fiber cell apoptotic process	0.00616	3.7	0.02	TGFBR2
GO:2000346	negative regulation of hepatocyte proliferation	0.00616	3.7	0.02	LIMS2
GO:2000587	negative regulation of platelet-derived growth factor receptor-beta signaling pathway	0.00616	3.7	0.02	LRP1
GO:0001780	neutrophil homeostasis	0.0077	3.7	0.03	JAM3
GO:0007044	cell-substrate junction assembly	0.0077	3.7	0.03	TNS1
GO:0010715	regulation of extracellular matrix disassembly	0.0077	3.7	0.03	LRP1
GO:0035385	Roundabout signaling pathway	0.0077	3.7	0.03	SLIT3
GO:0046813	receptor-mediated virion attachment to host cell	0.0077	3.7	0.03	GAS6
GO:0090271	positive regulation of fibroblast growth factor production	0.0077	3.7	0.03	HEG1
GO:1902414	protein localization to cell junction	0.0077	3.7	0.03	HEG1
GO:2000563	positive regulation of CD4-positive; alpha-beta T cell proliferation	0.0077	3.7	0.03	TGFBR2
GO:2001137	positive regulation of endocytic recycling	0.0077	3.7	0.03	EHD2
GO:0007167	enzyme linked receptor protein signaling pathway	0.00923	3.7	0.03	GAS6
GO:0007182	common-partner SMAD protein phosphorylation	0.00923	3.7	0.03	TGFBR2
GO:0031960	response to corticosteroid	0.00923	3.7	0.03	ENG
GO:0035754	B cell chemotaxis	0.00923	3.7	0.03	GAS6
GO:0048515	spermatid differentiation	0.00923	3.7	0.03	TMEM119
GO:0055009	atrial cardiac muscle tissue morphogenesis	0.00923	3.7	0.03	ENG
GO:0060440	trachea formation	0.00923	3.7	0.03	TGFBR2
Best mix correlations with CBX3					Number of genes in target list: 296	with annotations: 280
Significant terms	Description	p-value	% target list	% universe	Associated genes
GO:0051301	cell division	9.98e-49	22.5	1.97	AURKA	BIRC5	BUB1	BUB1B	CCNA2	CCNB1	CCNB2	CCNE2	CDC25A	CDC25C	CDCA3	CDCA5	CDCA8	CDK1	CDK2	CENPE	CENPF	CKAP5	CKS1B	CKS2	DSN1	ERCC6L	FAM83D	HELLS	KIF11	KIF14	KIF18B	KIF2C	KIFC1	KNL1	KNSTRN	KNTC1	MAD2L1	MASTL	MPLKIP	NCAPG	NCAPG2	NCAPH	NDC80	NEK2	NUF2	NUP37	OIP5	PRC1	PSRC1
GO:0006260	DNA replication	2.65e-23	10	0.78	BLM	CDC45	CDK1	CDK2	CHEK1	DBF4	DHX9	DNA2	DSCC1	DTL	EXO1	MCM10	MCM2	MCM4	MCM7	MCM8	ORC6	PCLAF	POLD2	RECQL4	RFC2	RFC4	RFC5	RMI1	RMI2	RPA3	TIMELESS	TOPBP1
GO:0000070	mitotic sister chromatid segregation	3.97e-23	6.07	0.18	CDCA8	CENPK	DSN1	ESPL1	KIF18A	KIF18B	KIFC1	KNSTRN	MAD2L1	NDC80	NEK2	NUSAP1	PLK1	RAN	SMC4	SPAG5	ZWINT
GO:0007059	chromosome segregation	5.18e-16	6.07	0.39	BIRC5	CENPE	CENPF	HJURP	KNSTRN	NDC80	NEK2	NUF2	NUP37	OIP5	SGO1	SKA1	SKA3	SPAG5	SPC25	TOP2A	TTK
GO:0000278	mitotic cell cycle	4.36e-15	7.5	0.78	AURKA	BUB1B	CDCA5	CENPE	CENPF	KIF11	KIF15	KIF18B	MASTL	NDC80	NEK2	PBK	PKMYT1	PLK1	RAN	SKA1	SKA3	SRSF2	TPX2	WDHD1	XRCC2
GO:0007052	mitotic spindle organization	1.15e-13	4.64	0.25	AURKA	AURKB	CCNB1	CENPE	KIF11	KIF4A	NDC80	NUF2	POC1A	RAN	SPC25	STIL	TTK
GO:0006281	DNA repair	1.32e-13	8.57	1.26	ACTL6A	BLM	CDK1	CDK2	CHEK1	EXO1	FANCD2	FOXM1	MSH2	PARPBP	POLQ	PTTG1	RAD51	RAD51AP1	RAD54L	RECQL4	RFC5	RMI2	TIMELESS	TOPBP1	UBE2T	UHRF1	WDHD1	XRCC2
GO:0007080	mitotic metaphase plate congression	1.64e-11	3.93	0.22	CCNB1	CDCA5	CDCA8	CENPE	CEP55	KIF14	KIF18A	KIF2C	KIFC1	PSRC1	SPDL1
GO:0032508	DNA duplex unwinding	2.15e-11	5	0.45	BLM	CDC45	DHX9	DNA2	DSCC1	ERCC6L	GINS1	MCM8	POLQ	RAD54B	RECQL4	RFC2	RFC4	RFC5
GO:0007094	mitotic spindle assembly checkpoint	2.52e-11	3.21	0.13	AURKB	BUB1	BUB1B	CENPF	MAD2L1	PLK1	SPDL1	TRIP13	TTK
GO:0034080	CENP-A containing nucleosome assembly	3.11e-11	3.57	0.18	CENPA	CENPH	CENPI	CENPK	CENPL	CENPQ	CENPU	HJURP	KNL1	OIP5
GO:0007051	spindle organization	4.5e-11	2.86	0.09	ASPM	AURKA	AURKB	CKAP5	KIF11	KNSTRN	SPAG5	TTK
GO:0000082	G1/S transition of mitotic cell cycle	5.17e-11	5.36	0.57	CCNE2	CDC25A	CDC45	CDK2	CDKN3	DBF4	MCM10	MCM2	MCM4	MCM7	MCM8	ORC6	PPAT	PRIM1	RPA3
GO:0000086	G2/M transition of mitotic cell cycle	2.27e-10	5.71	0.73	AURKA	CCNA2	CCNB1	CCNB2	CDC25A	CDC25C	CDK1	CDK2	CKAP5	FOXM1	MASTL	MELK	NEK2	PKMYT1	PLK1	PLK4
GO:0000281	mitotic cytokinesis	4.91e-10	3.93	0.3	ANLN	CENPA	CEP55	ECT2	ESPL1	KIF20A	KIF23	KIF4A	NUSAP1	PLK1	RACGAP1
GO:0000398	mRNA splicing via spliceosome	1.68e-09	7.14	1.36	DHX9	ELAVL1	HNRNPA2B1	LSM5	MAGOHB	POLR2H	POLR2K	RBMX	SNRPA1	SNRPD1	SNRPE	SNRPF	SNRPG	SRSF1	SRSF10	SRSF2	SRSF3	SRSF7	TRA2A	USP39
GO:0032201	telomere maintenance via semi-conservative replication	2.3e-09	2.86	0.14	DNA2	PCNA	POLD2	PRIM1	RFC2	RFC4	RFC5	RPA3
GO:1901796	regulation of signal transduction by p53 class mediator	2.9e-09	5.36	0.75	AURKA	AURKB	BLM	CDK2	CHEK1	DNA2	EXO1	RFC2	RFC4	RFC5	RMI1	RMI2	RPA3	TOPBP1	TPX2
GO:0007018	microtubule-based movement	5.93e-09	4.29	0.46	CENPE	KIF11	KIF14	KIF15	KIF18A	KIF18B	KIF20A	KIF23	KIF2C	KIF4A	KIFC1	RACGAP1
GO:0031145	anaphase-promoting complex-dependent catabolic process	5.93e-09	4.29	0.46	AURKA	AURKB	BUB1B	CCNB1	CDK1	CDK2	MAD2L1	PLK1	PSMA2	PSMD10	PTTG1	UBE2C
GO:0034501	protein localization to kinetochore	6.89e-09	2.14	0.06	AURKB	CDK1	KNL1	MTBP	SPDL1	TTK
GO:0051726	regulation of cell cycle	7.72e-09	5	0.69	CCNB1	CCNB2	CDC25A	CENPF	COPS5	DTL	E2F1	FIGNL1	FOXM1	LIN9	MASTL	PCLAF	PLK1	TARDBP
GO:0051310	metaphase plate congression	1.36e-08	2.14	0.07	CENPE	CENPF	CENPQ	FAM83D	KIF2C	NDC80
GO:0000079	regulation of cyclin-dependent protein serine/threonine kinase activity	1.75e-08	3.57	0.32	BLM	CCNA2	CCNB1	CCNB2	CCNE2	CDC25A	CDC25C	CDKN3	GTPBP4	PKMYT1
GO:0051988	regulation of attachment of spindle microtubules to kinetochore	2.08e-08	1.79	0.04	ECT2	KNSTRN	NEK2	RACGAP1	SPAG5
GO:0006268	DNA unwinding involved in DNA replication	4.3e-08	2.14	0.08	BLM	MCM2	MCM4	MCM7	RAD51	RECQL4
GO:0010389	regulation of G2/M transition of mitotic cell cycle	5.01e-08	3.93	0.45	AURKA	CDK1	CDK2	CENPF	CKAP5	HMMR	KIF14	NEK2	PLK1	PLK4	TPX2
GO:0006974	cellular response to DNA damage stimulus	6.1e-08	6.43	1.37	BLM	CBX3	CHEK1	DTL	HIC1	MASTL	MCM10	MCM7	MCM8	PCLAF	POLQ	RAD51	TIMELESS	TOP2A	TOPBP1	UBE2T	WDHD1	WDR76
GO:0019985	translesion synthesis	6.32e-08	2.86	0.2	DTL	PCLAF	PCNA	POLD2	RFC2	RFC4	RFC5	RPA3
GO:0000724	double-strand break repair via homologous recombination	7.45e-08	3.93	0.47	BLM	MCM8	POLQ	RAD51	RAD51AP1	RAD54B	RAD54L	RECQL4	RMI1	RPA3	XRCC2
GO:0006270	DNA replication initiation	3.71e-07	2.5	0.17	CCNE2	CDC45	MCM10	MCM2	MCM7	ORC6	PRIM1
GO:0000723	telomere maintenance	4.2e-07	2.86	0.25	BLM	CCNE2	DNA2	PCNA	POLD2	PTGES3	RECQL4	RPA3
GO:0006271	DNA strand elongation involved in DNA replication	7.33e-07	1.79	0.07	GINS1	MCM4	MCM7	POLD2	RFC4
GO:0007077	mitotic nuclear envelope disassembly	7.33e-07	1.79	0.07	CCNB1	CCNB2	CDK1	PLK1	VRK1
GO:0051383	kinetochore organization	9.4e-07	1.43	0.03	CENPH	NDC80	NUF2	SMC4
GO:0051382	kinetochore assembly	1.18e-06	1.79	0.07	CENPA	CENPE	CENPF	CENPH	CENPK
GO:0071168	protein localization to chromatin	1.18e-06	1.79	0.07	ESCO2	EZH2	MCM8	MSH2	PLK1
GO:0044772	mitotic cell cycle phase transition	1.28e-06	2.14	0.13	CCNA2	CCNB1	CCNB2	CCNE2	CDK1	CKS2
GO:0008283	cell population proliferation	1.44e-06	5.36	1.19	AURKB	BUB1	CDC25A	CDC25C	CDK1	CENPF	CKS2	DLGAP5	FAM83D	GAS6	LRP1	MCM10	MCM7	MELK	WDR12
GO:0006297	nucleotide-excision repair DNA gap filling	1.69e-06	2.14	0.14	PCNA	POLD2	RFC2	RFC4	RFC5	RPA3
GO:0042769	DNA damage response detection of DNA damage	2.06e-06	2.5	0.22	DTL	PCNA	POLD2	RFC2	RFC4	RFC5	RPA3
GO:0044806	G-quadruplex DNA unwinding	2.17e-06	1.43	0.04	BLM	DHX9	DNA2	HNRNPA2B1
GO:0051256	mitotic spindle midzone assembly	2.17e-06	1.43	0.04	AURKB	KIF23	KIF4A	RACGAP1
GO:1900264	positive regulation of DNA-directed DNA polymerase activity	2.17e-06	1.43	0.04	DSCC1	RFC2	RFC4	RFC5
GO:0045740	positive regulation of DNA replication	2.19e-06	2.14	0.14	ATAD5	CACYBP	CDK1	DHX9	DNA2	PCNA
GO:0006283	transcription-coupled nucleotide-excision repair	2.41e-06	3.21	0.42	COPS5	PCNA	POLD2	POLR2H	POLR2K	RFC2	RFC4	RFC5	RPA3
GO:0007019	microtubule depolymerization	3.84e-06	1.79	0.09	CKAP5	KIF14	KIF18A	KIF18B	KIF2C
GO:1901990	regulation of mitotic cell cycle phase transition	5.22e-06	3.21	0.46	ATAD5	BUB1B	CCNB1	CDK1	MAD2L1	PLK1	PSMA2	PSMD10	UBE2C
GO:0007076	mitotic chromosome condensation	5.36e-06	1.79	0.1	CDCA5	NCAPG	NCAPH	NUSAP1	SMC4
GO:0008608	attachment of spindle microtubules to kinetochore	7.6e-06	1.43	0.05	AURKB	KNL1	NDC80	SGO1
GO:0006310	DNA recombination	1e-05	2.86	0.38	ACTL6A	BLM	EXO1	HMGB2	MSH2	RAD51	RAD54L	RECQL4
GO:0036297	interstrand cross-link repair	1.21e-05	2.5	0.28	FANCB	FANCD2	FANCI	RAD51	RAD51AP1	RPA3	UBE2T
GO:0007049	cell cycle	1.23e-05	5.36	1.42	CDCA3	CHEK1	CKS1B	ERCC6L	FANCI	HELLS	HJURP	LIN9	MPLKIP	NCAPG2	NUP37	OIP5	SPC24	UHRF1	USP39
GO:0007093	mitotic cell cycle checkpoint	1.23e-05	2.14	0.19	BUB1	BUB1B	KNTC1	MAD2L1	ZWILCH	ZWINT
GO:0051315	attachment of mitotic spindle microtubules to kinetochore	1.25e-05	1.43	0.06	CENPE	KIF2C	NDC80	NUF2
GO:0042276	error-prone translesion synthesis	1.29e-05	1.79	0.11	PCNA	RFC2	RFC4	RFC5	RPA3
GO:0070987	error-free translesion synthesis	1.29e-05	1.79	0.11	PCNA	RFC2	RFC4	RFC5	RPA3
GO:0007186	G protein-coupled receptor signaling pathway	1.4e-05	1.07	6.5	ADGRA2	ECT2	MRGPRF
GO:0000727	double-strand break repair via break-induced replication	1.94e-05	1.43	0.06	CDC45	MCM2	MCM4	MCM7
GO:0006261	DNA-dependent DNA replication	2.14e-05	1.79	0.13	POLQ	RFC2	RFC4	RFC5	WDHD1
GO:0006296	nucleotide-excision repair DNA incision 5'-to lesion	2.44e-05	2.14	0.21	PCNA	POLD2	RFC2	RFC4	RFC5	RPA3
GO:0033683	nucleotide-excision repair DNA incision	2.86e-05	2.14	0.22	PCNA	POLD2	RFC2	RFC4	RFC5	RPA3
GO:0008334	histone mRNA metabolic process	2.88e-05	1.43	0.07	SNRPE	SNRPF	SNRPG	SSB
GO:0006977	DNA damage response signal transduction by p53 class mediator resulting in cell cycle arrest;	2.97e-05	2.5	0.32	AURKA	CCNB1	CDC25C	CDK1	CDK2	E2F1	PCNA
GO:0000915	actomyosin contractile ring assembly	3.96e-05	1.07	0.03	ANLN	KIF23	RACGAP1
GO:0045132	meiotic chromosome segregation	3.96e-05	1.07	0.03	NUF2	SGO1	SMC4
GO:0046602	regulation of mitotic centrosome separation	3.96e-05	1.07	0.03	CHEK1	KIF11	NEK2
GO:0051754	meiotic sister chromatid cohesion centromeric	3.96e-05	1.07	0.03	BUB1	BUB1B	SGO2
GO:0071466	cellular response to xenobiotic stimulus	3.96e-05	1.07	0.03	E2F1	MCM7	PCNA
GO:0006890	retrograde vesicle-mediated transport Golgi to endoplasmic reticulum	5.94e-05	2.86	0.48	CENPE	KIF11	KIF15	KIF18A	KIF23	KIF2C	KIF4A	RACGAP1
GO:0010971	positive regulation of G2/M transition of mitotic cell cycle	6.14e-05	1.79	0.15	CCNB1	CDC25A	CDC25C	CDK1	DTL
GO:0045292	mRNA cis splicing via spliceosome	6.14e-05	1.79	0.15	SRSF1	SRSF10	SRSF2	SRSF3	SRSF7
GO:0051298	centrosome duplication	7.64e-05	1.43	0.09	CDK2	CKAP5	SASS6	STIL
GO:0045143	homologous chromosome segregation	7.83e-05	1.07	0.03	ESPL1	PLK1	PTTG1
GO:2000373	positive regulation of DNA topoisomerase (ATP-hydrolyzing) activity	7.83e-05	1.07	0.03	DHX9	NCAPH	UHRF1
GO:0048511	rhythmic process	8.69e-05	2.5	0.38	CBX3	CDK1	DHX9	DTL	EZH2	TARDBP	TOP2A
GO:0051321	meiotic cell cycle	8.69e-05	2.5	0.38	CDK2	EXO1	NEK2	PKMYT1	RAD51	RAD54L	XRCC2
GO:0000132	establishment of mitotic spindle orientation	8.79e-05	1.79	0.17	CENPA	MAD2L1	NDC80	PLK1	SPDL1
GO:0006468	protein phosphorylation	9.59e-05	7.14	2.74	AURKA	AURKB	BIRC5	BUB1	BUB1B	CCNB2	CCNE2	CDK1	CDK2	CHEK1	GAS6	MELK	NEK2	PBK	PKMYT1	PLK1	PLK4	TBRG4	TGFBR2	VRK1
GO:0007131	reciprocal meiotic recombination	0.000104	1.79	0.17	MND1	RAD51	RAD54B	RAD54L	TRIP13
GO:0090307	mitotic spindle assembly	0.000104	1.79	0.17	BIRC5	KIF11	KIFC1	NEK2	TPX2
GO:0045737	positive regulation of cyclin-dependent protein serine/threonine kinase activity	0.000123	1.79	0.18	CCNB1	CKS1B	CKS2	PSMD10	PSRC1
GO:0006267	pre-replicative complex assembly involved in nuclear cell cycle DNA replication	0.000135	1.07	0.04	MCM2	MCM4	MCM7
GO:0006298	mismatch repair	0.000143	1.79	0.18	EXO1	MSH2	PCNA	POLD2	RPA3
GO:0008380	RNA splicing	0.000163	3.57	0.86	ESRP1	MAGOHB	SNRPA1	SNRPD1	SNRPF	SNRPG	SRSF2	SRSF7	TARDBP	USP39
GO:0019886	antigen processing and presentation of exogenous peptide antigen via MHC class II	0.000177	2.86	0.56	CENPE	KIF11	KIF15	KIF18A	KIF23	KIF2C	KIF4A	RACGAP1
GO:0071479	cellular response to ionizing radiation	0.000193	1.79	0.19	BLM	ECT2	FIGNL1	RAD51	RAD51AP1
GO:0010569	regulation of double-strand break repair via homologous recombination	0.000206	1.43	0.11	CHEK1	FIGNL1	RAD51	RAD51AP1
GO:0048025	negative regulation of mRNA splicing via spliceosome	0.000206	1.43	0.11	HNRNPA2B1	RBMX	SRSF10	SRSF7
GO:2000042	negative regulation of double-strand break repair via homologous recombination	0.000206	1.43	0.11	FANCB	PARPBP	POLQ	RMI2
GO:0000076	DNA replication checkpoint	0.000214	1.07	0.05	CDC45	DNA2	TIMELESS
GO:0000733	DNA strand renaturation	0.000214	1.07	0.05	BLM	RAD54L	RECQL4
GO:0006406	mRNA export from nucleus	0.000218	2.86	0.58	HNRNPA2B1	MAGOHB	NUP37	NUP42	SRSF1	SRSF2	SRSF3	SRSF7
GO:0051170	import into nucleus	0.000254	1.43	0.11	SNRPD1	SNRPE	SNRPF	SNRPG
GO:0000022	mitotic spindle elongation	0.000255	0.71	0.01	KIF23	PRC1
GO:1905448	positive regulation of mitochondrial ATP synthesis coupled electron transport	0.000255	0.71	0.01	CCNB1	CDK1
GO:1990428	miRNA transport	0.000255	0.71	0.01	HNRNPA2B1	TGFBR2
GO:0051983	regulation of chromosome segregation	0.000317	1.07	0.05	AURKB	BUB1	KIF2C
GO:0032467	positive regulation of cytokinesis	0.00033	1.79	0.22	AURKB	ECT2	KIF14	KIF23	RACGAP1
GO:0007098	centrosome cycle	0.000374	1.79	0.22	CDK1	CKAP5	PCLAF	PLK1	XRCC2
GO:0070317	negative regulation of G0 to G1 transition	0.000374	1.79	0.22	CBX3	CHEK1	E2F1	EZH2	RAD51
GO:0032465	regulation of cytokinesis	0.000474	1.79	0.23	AURKA	AURKB	KIF20A	PLK1	PRC1
GO:0000381	regulation of alternative mRNA splicing via spliceosome	0.000549	2.14	0.37	RBMX	SRSF1	SRSF10	SRSF2	SRSF3	SRSF7
GO:0006405	RNA export from nucleus	0.000594	1.79	0.25	MAGOHB	SRSF1	SRSF2	SRSF3	SRSF7
GO:0031100	animal organ regeneration	0.000594	1.79	0.25	CCNA2	CDK1	GAS6	PPAT	TGFBR2
GO:0072425	signal transduction involved in G2 DNA damage checkpoint	0.000609	1.07	0.06	CHEK1	DTL	PLK1
GO:0090656	t-circle formation	0.000609	1.07	0.06	BLM	DNA2	EXO1
GO:0000245	spliceosomal complex assembly	0.000624	1.43	0.14	SNRPD1	SNRPE	SNRPG	USP39
GO:0034421	post-translational protein acetylation	0.000758	0.71	0.02	DSCC1	ESCO2
GO:0110032	positive regulation of G2/MI transition of meiotic cell cycle	0.000758	0.71	0.02	CDC25A	CDC25C
GO:1902990	mitotic telomere maintenance via semi-conservative replication	0.000758	0.71	0.02	DNA2	PCNA
GO:0016572	histone phosphorylation	0.000802	1.07	0.07	CCNA2	CDK1	CDK2
GO:1904668	positive regulation of ubiquitin protein ligase activity	0.000802	1.07	0.07	MASTL	PLK1	UBE2C
GO:0000387	spliceosomal snRNP assembly	0.000972	1.43	0.16	SNRPD1	SNRPE	SNRPF	SNRPG
GO:0006611	protein export from nucleus	0.000972	1.43	0.16	CSE1L	NUP42	RAN	XPO1
GO:0048146	positive regulation of fibroblast proliferation	0.00099	1.79	0.27	CCNA2	CCNB1	DHX9	E2F1	GAS6
GO:0001578	microtubule bundle formation	0.00111	1.43	0.17	KIF20A	PLK1	PRC1	PSRC1
GO:0097421	liver regeneration	0.00127	1.43	0.17	AURKA	EZH2	PCNA	PNPT1
GO:0006284	base-excision repair	0.00144	1.43	0.18	DNA2	NEIL3	POLQ	RPA3
GO:0007079	mitotic chromosome movement towards spindle pole	0.0015	0.71	0.02	CENPE	DLGAP5
GO:0016321	female meiosis chromosome segregation	0.0015	0.71	0.02	PLK1	TTK
GO:0030951	establishment or maintenance of microtubule cytoskeleton polarity	0.0015	0.71	0.02	CKAP5	KIF2C
GO:0040001	establishment of mitotic spindle localization	0.0015	0.71	0.02	ESPL1	NUSAP1
GO:0042148	strand invasion	0.0015	0.71	0.02	RAD51	XRCC2
GO:0072757	cellular response to camptothecin	0.0015	0.71	0.02	BLM	RAD51
GO:1902975	mitotic DNA replication initiation	0.0015	0.71	0.02	MCM2	MCM4
GO:1905342	positive regulation of protein localization to kinetochore	0.0015	0.71	0.02	CENPQ	NDC80
GO:1990086	lens fiber cell apoptotic process	0.0015	0.71	0.02	E2F1	TGFBR2
GO:0000729	DNA double-strand break processing	0.0016	1.07	0.09	BLM	DNA2	UBE2V2
GO:0006409	tRNA export from nucleus	0.00204	1.43	0.19	NUP37	NUP42	RAN	SSB
GO:0032212	positive regulation of telomere maintenance via telomerase	0.00204	1.43	0.19	AURKB	CCT6A	DKC1	NEK2
GO:0051973	positive regulation of telomerase activity	0.00204	1.43	0.19	AURKB	DKC1	NEK2	PTGES3
GO:0045190	isotype switching	0.00234	1.07	0.1	ATAD5	EXO1	MSH2
GO:0021695	cerebellar cortex development	0.00247	0.71	0.03	EZH2	KIF14
GO:0031536	positive regulation of exit from mitosis	0.00247	0.71	0.03	CDCA5	UBE2C
GO:1905007	positive regulation of epithelial to mesenchymal transition involved in endocardial cushion formation	0.00247	0.71	0.03	ENG	TGFBR2
GO:0031124	mRNA 3'-end processing	0.00251	1.79	0.34	MAGOHB	SRSF1	SRSF2	SRSF3	SRSF7
GO:0007099	centriole replication	0.00277	1.07	0.1	CDK2	PLK4	SASS6
GO:0016446	somatic hypermutation of immunoglobulin genes	0.00277	1.07	0.1	EXO1	MSH2	POLQ
GO:0006397	mRNA processing	0.00315	2.86	0.87	ESRP1	HNRNPA2B1	LSM5	SRSF1	SRSF2	SRSF7	TARDBP	USP39
GO:0006275	regulation of DNA replication	0.00325	1.07	0.11	CCNA2	DSCC1	ESCO2
GO:0010165	response to X-ray	0.00325	1.07	0.11	BLM	MSH2	XRCC2
GO:0071539	protein localization to centrosome	0.00325	1.07	0.11	AURKA	SPAG5	STIL
GO:0007346	regulation of mitotic cell cycle	0.0034	1.43	0.22	CKS1B	CKS2	PLK1	RPA3
GO:0006302	double-strand break repair	0.00358	1.79	0.37	CDCA5	ESCO2	MSH2	POLQ	TRIP13
GO:0000056	ribosomal small subunit export from nucleus	0.00367	0.71	0.03	RAN	XPO1
GO:0006189	'de novo' IMP biosynthetic process	0.00367	0.71	0.03	PAICS	PPAT
GO:0006312	mitotic recombination	0.00367	0.71	0.03	RAD51	RAD54B
GO:0007100	mitotic centrosome separation	0.00367	0.71	0.03	AURKA	KIF11
GO:0009113	purine nucleobase biosynthetic process	0.00367	0.71	0.03	PAICS	PPAT
GO:0010032	meiotic chromosome condensation	0.00367	0.71	0.03	NCAPH	SMC4
GO:0010216	maintenance of DNA methylation	0.00367	0.71	0.03	HELLS	UHRF1
GO:0048845	venous blood vessel morphogenesis	0.00367	0.71	0.03	ENG	HEG1
GO:0090166	Golgi disassembly	0.00367	0.71	0.03	CDK1	VRK1
GO:0006376	mRNA splice site selection	0.00378	1.07	0.11	RBMX	SRSF1	SRSF10
GO:0007088	regulation of mitotic nuclear division	0.00378	1.07	0.11	CDC25C	NEK2	PKMYT1
GO:0042752	regulation of circadian rhythm	0.00383	1.79	0.37	CDK1	EZH2	TARDBP	TIMELESS	TOP2A
GO:0018105	peptidyl-serine phosphorylation	0.00383	2.86	0.9	CDK1	CDK2	GAS6	MASTL	PLK1	TGFBR2	TTK	VRK1
GO:0055114	oxidation-reduction process	0.00386	0.36	3	DUS4L
GO:0048255	mRNA stabilization	0.00436	1.07	0.12	E2F1	ELAVL1	PAIP1
GO:0006915	apoptotic process	0.00469	6.43	3.15	AIMP2	ARL6IP1	BIRC5	BUB1	BUB1B	CDK1	CHEK1	CYCS	DDIAS	ESPL1	GAS6	MCM2	MELK	PSMD10	TAX1BP1	TGFBR2	TPX2	TRAIP
GO:0000395	mRNA 5'-splice site recognition	0.00509	0.71	0.04	SRSF1	SRSF10
GO:0003209	cardiac atrium morphogenesis	0.00509	0.71	0.04	ENG	HEG1
GO:0019064	fusion of virus membrane with host plasma membrane	0.00509	0.71	0.04	GAS6	PPIA
GO:0032873	negative regulation of stress-activated MAPK cascade	0.00509	0.71	0.04	FOXM1	PBK
GO:0090267	positive regulation of mitotic cell cycle spindle assembly checkpoint	0.00509	0.71	0.04	MAD2L1	NDC80
GO:1903608	protein localization to cytoplasmic stress granule	0.00509	0.71	0.04	DHX9	SSB
GO:0000083	regulation of transcription involved in G1/S transition of mitotic cell cycle	0.00567	1.07	0.13	CDC45	E2F1	PCNA
GO:0016070	RNA metabolic process	0.00619	1.43	0.26	HNRNPA2B1	POLR2H	POLR2K	RBMX
GO:0035722	interleukin-12-mediated signaling pathway	0.00619	1.43	0.26	HNRNPA2B1	LMNB1	PPIA	SNRPA1
GO:0000055	ribosomal large subunit export from nucleus	0.00671	0.71	0.05	RAN	XPO1
GO:0030071	regulation of mitotic metaphase/anaphase transition	0.00671	0.71	0.05	CENPE	PLK1
GO:0045839	negative regulation of mitotic nuclear division	0.00671	0.71	0.05	CHEK1	MTBP
GO:0045842	positive regulation of mitotic metaphase/anaphase transition	0.00671	0.71	0.05	DLGAP5	ESPL1
GO:0061820	telomeric D-loop disassembly	0.00671	0.71	0.05	BLM	RECQL4
GO:0001649	osteoblast differentiation	0.00685	2.14	0.6	DHX9	FIGNL1	GTPBP4	HSPE1	RBMX	TMEM119
GO:0018107	peptidyl-threonine phosphorylation	0.00704	1.79	0.43	CDK1	CHEK1	TGFBR2	TTK	VRK1
GO:0006357	regulation of transcription by RNA polymerase II	0.00732	2.86	6.6	ACTL6A	ATAD2	CKS2	DHX9	ENY2	HMGB2	PTTG1	WDHD1
GO:0071897	DNA biosynthetic process	0.00804	1.07	0.15	CENPF	LIN9	POLQ
GO:0075733	intracellular transport of virus	0.00831	1.43	0.29	NUP37	NUP42	RAN	XPO1
GO:0006265	DNA topological change	0.00854	0.71	0.05	HMGB2	TOP2A
GO:0048478	replication fork protection	0.00854	0.71	0.05	BLM	TIMELESS
GO:0050658	RNA transport	0.00854	0.71	0.05	CKAP5	HNRNPA2B1
GO:0051782	negative regulation of cell division	0.00854	0.71	0.05	BLM	ORC6
GO:0055015	ventricular cardiac muscle cell development	0.00854	0.71	0.05	CCNB1	CDK1
GO:1904871	positive regulation of protein localization to Cajal body	0.00854	0.71	0.05	CCT6A	DKC1
GO:1905168	positive regulation of double-strand break repair via homologous recombination	0.00854	0.71	0.05	FANCB	TIMELESS
GO:0034644	cellular response to UV	0.00891	1.43	0.29	AURKB	CDC25A	PBK	PCNA
GO:0031297	replication fork processing	0.00894	1.07	0.15	BLM	PCNA	RAD51
GO:0050434	positive regulation of viral transcription	0.00894	1.07	0.15	DHX9	POLR2H	POLR2K
[truncated: 18 more columns]

## Sheet: CBX4
Gene ontology analysis of CBX4 for biological processes
Best positive correlations with CBX4					Number of genes in target list: 138， with annotations: 115
Significant terms	Description	p-value	% target list	% universe	Associated genes
GO:0034067	protein localization to Golgi apparatus	0.000338	2.61	0.12	COG7	CSNK1D	GAK
GO:0032782	bile acid secretion	0.000632	1.74	0.03	SLC9A3R1	STARD10
GO:0031630	regulation of synaptic vesicle fusion to presynaptic active zone membrane	0.000881	1.74	0.04	CPLX1	RAB3A
GO:0007409	axonogenesis	0.00174	3.48	0.45	BAIAP2	PARD6B	RAB3A	TAOK2
GO:0030850	prostate gland development	0.00227	1.74	0.06	FKBP4	RARA
GO:0031115	negative regulation of microtubule polymerization	0.00319	1.74	0.07	EML2	FKBP4
GO:0006825	copper ion transport	0.0037	1.74	0.08	COX17	FKBP4
GO:0071391	cellular response to estrogen stimulus	0.00426	1.74	0.09	ESR1	RARA
GO:0006338	chromatin remodeling	0.00444	3.48	0.58	ESR1	GATA3	INO80E	KDM4B
GO:0060065	uterus development	0.00484	1.74	0.09	ESR1	GATA3
GO:0006355	regulation of transcription DNA-templated	0.00604	7.83	2.88	BHLHE40	ESR1	H1FX	MZF1	SERTAD3	TESMIN	TLE3	ZNF688	ZNF703
GO:0001806	type IV hypersensitivity	0.00658	0.87	0.01	GATA3
GO:0001909	leukocyte mediated cytotoxicity	0.00658	0.87	0.01	STXBP2
GO:0002572	pro-T cell differentiation	0.00658	0.87	0.01	GATA3
GO:0006386	termination of RNA polymerase III transcription	0.00658	0.87	0.01	POLR3K
GO:0006463	steroid hormone receptor complex assembly	0.00658	0.87	0.01	FKBP4
GO:0009794	regulation of mitotic cell cycle embryonic	0.00658	0.87	0.01	E4F1
GO:0010968	regulation of microtubule nucleation	0.00658	0.87	0.01	EML2
GO:0030389	fructosamine metabolic process	0.00658	0.87	0.01	FN3K
GO:0030393	fructoselysine metabolic process	0.00658	0.87	0.01	FN3K
GO:0032415	regulation of sodium:proton antiporter activity	0.00658	0.87	0.01	SLC9A3R1
GO:0032990	cell part morphogenesis	0.00658	0.87	0.01	NECTIN2
GO:0034635	glutathione transport	0.00658	0.87	0.01	SLC9A3R1
GO:0035898	parathyroid hormone secretion	0.00658	0.87	0.01	GATA3
GO:0042779	tRNA 3'-trailer cleavage	0.00658	0.87	0.01	POLR3K
GO:0046814	coreceptor-mediated virion attachment to host cell	0.00658	0.87	0.01	NECTIN2
GO:0052106	quorum sensing involved in interaction with host	0.00658	0.87	0.01	SLC22A5
GO:0060010	Sertoli cell fate commitment	0.00658	0.87	0.01	RARA
GO:0060731	positive regulation of intestinal epithelial structure maintenance	0.00658	0.87	0.01	SLC22A5
GO:0061085	regulation of histone H3-K27 methylation	0.00658	0.87	0.01	GATA3
GO:0061670	evoked neurotransmitter secretion	0.00658	0.87	0.01	RAB3A
GO:0070715	sodium-dependent organic cation transport	0.00658	0.87	0.01	SLC22A5
GO:0097291	renal phosphate ion absorption	0.00658	0.87	0.01	SLC9A3R1
GO:0099564	modification of synaptic structure modulating synaptic transmission	0.00658	0.87	0.01	BAIAP2
GO:0150019	basal dendrite morphogenesis	0.00658	0.87	0.01	TAOK2
GO:1903302	regulation of pyruvate kinase activity	0.00658	0.87	0.01	JMJD8
GO:2000607	negative regulation of cell proliferation involved in mesonephros development	0.00658	0.87	0.01	GATA3
GO:2000683	regulation of cellular response to X-ray	0.00658	0.87	0.01	GATA3
GO:2000703	negative regulation of fibroblast growth factor receptor signaling pathway involved in ureteric bud formation	0.00658	0.87	0.01	GATA3
GO:2000734	negative regulation of glial cell-derived neurotrophic factor receptor signaling pathway involved in ureteric bud formation	0.00658	0.87	0.01	GATA3
GO:0016226	iron-sulfur cluster assembly	0.00681	1.74	0.11	CIAO3	NUBP2
GO:0032753	positive regulation of interleukin-4 production	0.00829	1.74	0.12	GATA3	RARA
GO:0045921	positive regulation of exocytosis	0.00991	1.74	0.13	ATP6AP1	RAB3A
Best negative correlations with CBX4					Number of genes in target list: 14, with annotations: 12
Significant terms	Description	p-value	% target list	% universe	Associated genes
GO:0042552	myelination	0.00054	16.67	0.29	FAM126A	QKI
GO:0072366	regulation of cellular ketone metabolic process by positive regulation of transcription from RNA polymerase II promoter	0.000686	8.33	0.01	PPARA
GO:0072363	regulation of glycolytic process by positive regulation of transcription from RNA polymerase II promoter	0.00137	8.33	0.01	PPARA
GO:0072369	regulation of lipid transport by positive regulation of transcription from RNA polymerase II promoter	0.00137	8.33	0.01	PPARA
GO:0010871	negative regulation of receptor biosynthetic process	0.00206	8.33	0.02	PPARA
GO:0010810	regulation of cell-substrate adhesion	0.00343	8.33	0.03	RSU1
GO:0010891	negative regulation of sequestering of triglyceride	0.00343	8.33	0.03	PPARA
GO:0046321	positive regulation of fatty acid oxidation	0.00411	8.33	0.03	PPARA
GO:1903038	negative regulation of leukocyte cell-cell adhesion	0.00411	8.33	0.03	PPARA
GO:0015908	fatty acid transport	0.00479	8.33	0.04	PPARA
GO:0035095	behavioral response to nicotine	0.00479	8.33	0.04	PPARA
GO:0006367	transcription initiation from RNA polymerase II promoter	0.00542	16.67	0.94	MAML2	PPARA
GO:0010887	negative regulation of cholesterol storage	0.00548	8.33	0.05	PPARA
GO:0045722	positive regulation of gluconeogenesis	0.00616	8.33	0.05	PPARA
GO:0032000	positive regulation of fatty acid beta-oxidation	0.00684	8.33	0.06	PPARA
GO:0032099	negative regulation of appetite	0.00684	8.33	0.06	PPARA
GO:0061052	negative regulation of cell growth involved in cardiac muscle cell development	0.00684	8.33	0.06	PPARA
GO:0042692	muscle cell differentiation	0.0082	8.33	0.07	QKI
GO:0070166	enamel mineralization	0.0082	8.33	0.07	PPARA
GO:0010745	negative regulation of macrophage derived foam cell differentiation	0.00889	8.33	0.07	PPARA
GO:0045820	negative regulation of glycolytic process	0.00889	8.33	0.07	PPARA
GO:1902894	negative regulation of pri-miRNA transcription by RNA polymerase II	0.00889	8.33	0.07	PPARA
Best mix correlations with CBX4					Number of genes in target list: 152, with annotations: 127
Significant terms	Description	p-value	% target list	% universe	Associated genes
GO:0034067	protein localization to Golgi apparatus	0.000452	2.36	0.12	COG7	CSNK1D	GAK
GO:0032782	bile acid secretion	0.00077	1.57	0.03	SLC9A3R1	STARD10
GO:0031630	regulation of synaptic vesicle fusion to presynaptic active zone membrane	0.00107	1.57	0.04	CPLX1	RAB3A
GO:0007409	axonogenesis	0.0025	3.15	0.45	BAIAP2	PARD6B	RAB3A	TAOK2
GO:0030850	prostate gland development	0.00276	1.57	0.06	FKBP4	RARA
GO:0031115	negative regulation of microtubule polymerization	0.00387	1.57	0.07	EML2	FKBP4
GO:0006825	copper ion transport	0.0045	1.57	0.08	COX17	FKBP4
GO:0071391	cellular response to estrogen stimulus	0.00516	1.57	0.09	ESR1	RARA
GO:0060065	uterus development	0.00587	1.57	0.09	ESR1	GATA3
GO:0006338	chromatin remodeling	0.0063	3.15	0.58	ESR1	GATA3	INO80E	KDM4B
GO:0043149	stress fiber assembly	0.00662	1.57	0.1	FAM171A1	KCTD13
GO:0006367	transcription initiation from RNA polymerase II promoter	0.00693	3.94	0.94	ESR1	MAML2	MED25	PPARA	RARA
GO:0001806	type IV hypersensitivity	0.00726	0.79	0.01	GATA3
GO:0001909	leukocyte mediated cytotoxicity	0.00726	0.79	0.01	STXBP2
GO:0002572	pro-T cell differentiation	0.00726	0.79	0.01	GATA3
GO:0006386	termination of RNA polymerase III transcription	0.00726	0.79	0.01	POLR3K
GO:0006463	steroid hormone receptor complex assembly	0.00726	0.79	0.01	FKBP4
GO:0009794	regulation of mitotic cell cycle embryonic	0.00726	0.79	0.01	E4F1
GO:0010968	regulation of microtubule nucleation	0.00726	0.79	0.01	EML2
GO:0030389	fructosamine metabolic process	0.00726	0.79	0.01	FN3K
GO:0030393	fructoselysine metabolic process	0.00726	0.79	0.01	FN3K
GO:0032415	regulation of sodium:proton antiporter activity	0.00726	0.79	0.01	SLC9A3R1
GO:0032990	cell part morphogenesis	0.00726	0.79	0.01	NECTIN2
GO:0034635	glutathione transport	0.00726	0.79	0.01	SLC9A3R1
GO:0035898	parathyroid hormone secretion	0.00726	0.79	0.01	GATA3
GO:0042779	tRNA 3'-trailer cleavage	0.00726	0.79	0.01	POLR3K
GO:0046814	coreceptor-mediated virion attachment to host cell	0.00726	0.79	0.01	NECTIN2
GO:0052106	quorum sensing involved in interaction with host	0.00726	0.79	0.01	SLC22A5
GO:0060010	Sertoli cell fate commitment	0.00726	0.79	0.01	RARA
GO:0060731	positive regulation of intestinal epithelial structure maintenance	0.00726	0.79	0.01	SLC22A5
GO:0061085	regulation of histone H3-K27 methylation	0.00726	0.79	0.01	GATA3
GO:0061670	evoked neurotransmitter secretion	0.00726	0.79	0.01	RAB3A
GO:0070715	sodium-dependent organic cation transport	0.00726	0.79	0.01	SLC22A5
GO:0072366	regulation of cellular ketone metabolic process by positive regulation of transcription from RNA polymerase II promoter	0.00726	0.79	0.01	PPARA
GO:0097291	renal phosphate ion absorption	0.00726	0.79	0.01	SLC9A3R1
GO:0099564	modification of synaptic structure modulating synaptic transmission	0.00726	0.79	0.01	BAIAP2
GO:0150019	basal dendrite morphogenesis	0.00726	0.79	0.01	TAOK2
GO:1903302	regulation of pyruvate kinase activity	0.00726	0.79	0.01	JMJD8
GO:2000607	negative regulation of cell proliferation involved in mesonephros development	0.00726	0.79	0.01	GATA3
GO:2000683	regulation of cellular response to X-ray	0.00726	0.79	0.01	GATA3
GO:2000703	negative regulation of fibroblast growth factor receptor signaling pathway involved in ureteric bud formation	0.00726	0.79	0.01	GATA3
GO:2000734	negative regulation of glial cell-derived neurotrophic factor receptor signaling pathway involved in ureteric bud formation	0.00726	0.79	0.01	GATA3
GO:0016226	iron-sulfur cluster assembly	0.00825	1.57	0.11	CIAO3	NUBP2

## Sheet: CBX5
Gene ontology analysis of CBX5 for biological processes
Best positive correlations with CBX5					Number of genes in target list: 226,with annotations: 206
Significant terms	Description	p-value	% target list	% universe	Associated genes
GO:0006357	regulation of transcription by RNA polymerase II	2.18e-08	17.96	6.6	ARID1A	ARID1B	ARID2	CCNT1	CHD4	CLOCK	CRAMP1	ELF2	LCOR	MTF1	NR2C2	PRDM10	RFX7	SMARCC2	SP1	SP3	SRCAP	UBN1	USF3	ZBTB34	ZBTB39	ZBTB40	ZBTB43	ZKSCAN1	ZKSCAN2	ZKSCAN8	ZMYM3	ZMYM4	ZNF236	ZNF445	ZNF510	ZNF721	ZNF736	ZNF770	ZNF782	ZNF81	ZSCAN20
GO:0043044	ATP-dependent chromatin remodeling	5.87e-08	3.4	0.18	ARID1A	CHD4	CHD8	PBRM1	RBBP4	SMARCC2	SRCAP
GO:0016032	viral process	1.79e-06	8.25	2.1	ANKRD17	ATF7IP	CBX5	CCNT1	CREB1	CREBBP	DDX3X	DYRK1A	HNRNPK	POLA1	RCOR1	SP1	SPEN	SRCAP	TAF1	UBN1	USP7
GO:0006355	regulation of transcription					DNA-templated;2.25e-06; 9.71;2.88;ACVR2B	AFF4	BAZ2A	CLOCK	CREBBP	GTF2I	KMT2D	LIMD1	NCOA2	NR2C2	NSD1	POLR2A	RSC1A1	SAP30L	SBNO1	SP1	SP3	TAF1	ZKSCAN1	ZNF236
GO:0010608	posttranscriptional regulation of gene expression	7.65e-06	2.43	0.14	MATR3	PUM1	PUM2	RC3H1	YTHDC1
GO:0016573	histone acetylation	9.14e-06	2.91	0.24	CLOCK	CREBBP	GTF3C4	MECP2	SRCAP	TAF1
GO:0007186	G protein-coupled receptor signaling pathway	2.42e-05	0.49	6.5	ADCY6
GO:0008286	insulin receptor signaling pathway	5.97e-05	3.4	0.48	APC	APPL1	EIF4EBP2	GSK3B	PIK3C2A	SOGA1	ZNF106
GO:0006337	nucleosome disassembly	6.31e-05	1.94	0.11	ARID1A	ARID2	PBRM1	SMARCC2
GO:0016055	Wnt signaling pathway	6.68e-05	4.85	1.05	APC	CHD8	CUL3	DDX3X	FBXW11	GSK3B	SPIN1	STRN	TNKS	ZRANB1
GO:1900246	positive regulation of RIG-I signaling pathway	8.63e-05	1.46	0.05	ANKRD17	PUM1	PUM2
GO:0018105	peptidyl-serine phosphorylation	0.000103	4.37	0.9	DYRK1A	GSK3B	HIPK1	LATS1	PDPK1	SMG1	TAF1	TLK1	TNKS
GO:0000209	protein polyubiquitination	0.000107	5.34	1.34	CUL3	FBXO21	FBXW11	FBXW2	RC3H1	RLIM	RMND5A	SHPRH	TAF1	TNKS	TRIP12
GO:0048511	rhythmic process	0.000125	2.91	0.38	CREBBP	FBXW11	SIN3A	SP1	TARDBP	USP7
GO:0016441	posttranscriptional gene silencing	0.000138	0.97	0.01	GIGYF2	PUM1
GO:0006338	chromatin remodeling	0.000192	3.4	0.58	ARID1A	ARID1B	BAZ2A	PBRM1	RBBP4	SMARCC2	SRCAP
GO:0045892	negative regulation of transcription					DNA-templated;2.03e-04; 8.25;3.05;ARHGAP35	ATF7IP	BCLAF1	CBX5	CHD8	CLOCK	FBXW11	LIMD1	MECP2	NIPBL	RCOR1	RLIM	SIN3A	SMARCC2	SP3	SPEN	ZNF148
GO:2000637	positive regulation of gene silencing by miRNA	0.000248	1.46	0.06	LIMD1	PUM1	PUM2
GO:0018107	peptidyl-threonine phosphorylation	0.000254	2.91	0.43	DYRK1A	GSK3B	HIPK1	PDPK1	TAF1	TNKS
GO:0035195	gene silencing by miRNA	0.000328	1.46	0.07	CNOT6	LIMD1	TNRC6A
GO:0045893	positive regulation of transcription					DNA-templated;3.83e-04; 8.25;3.22;ARID1A	ATF7IP	CHD8	CLOCK	CREB1	CREBBP	ELF2	FBXW11	MECP2	NSD1	SMAD5	SMARCC2	SP1	SP3	SPIN1	THRAP3	USP22
GO:0045944	positive regulation of transcription by RNA polymerase II	0.000474	13.11	6.46	ASH1L	ASXL2	CCNT1	CHD8	CLOCK	CREB1	CREBBP	DDX3X	FOXJ3	HNRNPK	KMT2C	KMT2D	MRTFB	MTF1	NCOA2	NR2C2	SENP1	SIN3A	SP1	SP3	TAF1	TARDBP	TET2	THRAP3	TNKS	ZNF148	ZNF740
GO:0030516	regulation of axon extension	0.000533	1.46	0.08	GSK3B	SIN3A	WDR36
GO:0006511	ubiquitin-dependent protein catabolic process	0.000599	5.34	1.64	BIRC6	CUL3	FBXO21	RLIM	RMND5A	TAF1	TRIP12	USP22	USP37	USP46	USP7
GO:0045724	positive regulation of cilium assembly	0.00066	1.46	0.09	ARHGAP35	CCP110	HTT
GO:0006367	transcription initiation from RNA polymerase II promoter	0.000736	3.88	0.94	CREBBP	GTF2A1	GTF2I	MECP2	NR2C2	POLR2A	TAF1	THRAP3
GO:0042752	regulation of circadian rhythm	0.00101	2.43	0.37	CLOCK	CREB1	GSK3B	TARDBP	USP7
GO:0016579	protein deubiquitination	0.00115	4.85	1.5	APC	ASXL2	CCP110	INO80D	MBD5	USP22	USP37	USP46	USP7	ZRANB1
GO:0006351	transcription					DNA-templated;1.31e-03; 2.91;0.58;ARHGAP35	ASXL2	BAZ2A	PHF3	POLR2A	SCAI
GO:0006366	transcription by RNA polymerase II	0.00133	4.85	1.53	AFF4	ASH1L	CCNT1	CREB1	GTF2A1	GTF2I	POLR2A	TAF1	TARDBP	ZNF148
GO:1904885	beta-catenin destruction complex assembly	0.00135	0.97	0.03	APC	GSK3B
GO:0007276	gamete generation	0.00136	1.46	0.11	DDX3X	SPIN1	ZNF148
GO:0042795	snRNA transcription by RNA polymerase II	0.0014	2.43	0.4	CCNT1	GTF2A1	POLR2A	RPRD2	SP1
GO:0006468	protein phosphorylation	0.00167	6.8	2.74	ACVR2B	BIRC6	CCNT1	CREB1	DYRK1A	GSK3B	HIPK1	LATS1	MAP3K9	PDPK1	PIK3R4	SMAD5	TAF1	TLK1
GO:0045652	regulation of megakaryocyte differentiation	0.00191	1.94	0.26	KMT2C	KMT2D	SIN3A	TNRC6A
GO:0042634	regulation of hair cycle	0.00201	0.97	0.03	CLOCK	NIPBL
GO:0061038	uterus morphogenesis	0.00201	0.97	0.03	ASH1L	NIPBL
GO:0031648	protein destabilization	0.00207	1.94	0.26	CREBBP	CUL3	FBXW11	HTT
GO:0000122	negative regulation of transcription by RNA polymerase II	0.00207	9.71	4.64	ACVR2B	ARHGAP35	ARID1A	ATF7IP	CBX5	CHD8	CREBBP	CUL3	MECP2	NCOA2	NIPBL	NSD1	PURB	RCOR1	RLIM	SIN3A	SMAD5	SP3	SPEN	ZNF148
GO:0035024	negative regulation of Rho protein signal transduction	0.0021	1.46	0.13	ARHGAP35	CUL3	SCAI
GO:0006974	cellular response to DNA damage stimulus	0.00215	4.37	1.37	APC	CBX5	INIP	NIPBL	SHPRH	TAF1	TLK1	TRIP12	ZBTB40
GO:0051568	histone H3-K4 methylation	0.0024	1.46	0.13	ASH1L	KMT2C	KMT2D
GO:0007623	circadian rhythm	0.0024	2.43	0.45	CLOCK	CREB1	DYRK1A	GSK3B	THRAP3
GO:0008344	adult locomotory behavior	0.00243	1.94	0.27	BTBD9	GIGYF2	MECP2	PUM1
GO:0007173	epidermal growth factor receptor signaling pathway	0.00262	1.94	0.28	ERBIN	PDPK1	PIK3C2A	PTPN11
GO:0046887	positive regulation of hormone secretion	0.00279	0.97	0.04	CREB1	PTPN11
GO:0051151	negative regulation of smooth muscle cell differentiation	0.00279	0.97	0.04	ANKRD17	MECP2
GO:1904781	positive regulation of protein localization to centrosome	0.00279	0.97	0.04	APC	GSK3B
GO:0035176	social behavior	0.00325	1.94	0.3	CHD8	EIF4EBP2	MECP2	VPS13A
GO:0022604	regulation of cell morphogenesis	0.00343	1.46	0.15	ZMYM3	ZMYM4	ZRANB1
GO:0003170	heart valve development	0.00369	0.97	0.05	HECTD1	MATR3
GO:0035265	organ growth	0.00369	0.97	0.05	ACVR2B	PTPN11
GO:0042753	positive regulation of circadian rhythm	0.00369	0.97	0.05	FBXW11	THRAP3
GO:1900364	negative regulation of mRNA polyadenylation	0.00369	0.97	0.05	CCNT1	ZC3H14
GO:1902018	negative regulation of cilium assembly	0.00369	0.97	0.05	CCP110	CEP97
GO:0060964	regulation of gene silencing by miRNA	0.00426	1.94	0.32	POLR2A	PUM1	PUM2	TNRC6A
GO:0006281	DNA repair	0.00463	3.88	1.26	ERCC4	INIP	INO80D	PDS5A	POLA1	SHPRH	SMG1	TRIP12
GO:0032886	regulation of microtubule-based process	0.00471	0.97	0.05	APC	GSK3B
GO:0051983	regulation of chromosome segregation	0.00471	0.97	0.05	PUM1	PUM2
GO:1904357	negative regulation of telomere maintenance via telomere lengthening	0.00471	0.97	0.05	ERCC4	TNKS
GO:0007064	mitotic sister chromatid cohesion	0.00584	0.97	0.06	NIPBL	PDS5A
GO:0045637	regulation of myeloid cell differentiation	0.00584	0.97	0.06	CREBBP	PURB
GO:0090309	positive regulation of methylation-dependent chromatin silencing	0.00584	0.97	0.06	ATF7IP	TASOR
GO:0000381	regulation of alternative mRNA splicing via spliceosome	0.00685	1.94	0.37	CELF1	DYRK1A	FAM172A	THRAP3
GO:0048096	chromatin-mediated maintenance of transcription	0.00708	0.97	0.06	ARID1A	ARID1B
GO:0006336	DNA replication-independent nucleosome assembly	0.00843	0.97	0.07	RBBP4	UBN1
GO:0032204	regulation of telomere maintenance	0.00843	0.97	0.07	SMG1	YLPM1
GO:0042592	homeostatic process	0.00843	0.97	0.07	ARID2	CREBBP
GO:0016575	histone deacetylation	0.00864	1.46	0.21	BAZ2A	SAP30L	SIN3A
GO:0006397	mRNA processing	0.0093	2.91	0.87	CELF1	FAM172A	RBM27	SCAF11	TARDBP	THRAP3
GO:0009791	post-embryonic development	0.00936	1.94	0.4	ACVR2B	ASH1L	GIGYF2	MECP2
GO:0007049	cell cycle	0.0095	3.88	1.42	APPL1	BIRC6	CCNT1	RBBP4	TAF1	TET2	TLK1	USP22
GO:0033120	positive regulation of RNA splicing	0.00989	0.97	0.07	DYRK1A	POLR2A
GO:0033962	cytoplasmic mRNA processing body assembly	0.00989	0.97	0.07	LIMD1	RC3H1
GO:0048596	embryonic camera-type eye morphogenesis	0.00989	0.97	0.07	HIPK1	SP3
No significant term for negative correlations with CBX5					Number of genes in target list: 1	with annotations: 1
Best mix correlations with CBX5					Number of genes in target list: 227, with annotations: 207
Significant terms	Description	p-value	% target list	% universe	Associated genes
GO:0006357	regulation of transcription by RNA polymerase II	2.49e-08	17.87	6.6	ARID1A	ARID1B	ARID2	CCNT1	CHD4	CLOCK	CRAMP1	ELF2	LCOR	MTF1	NR2C2	PRDM10	RFX7	SMARCC2	SP1	SP3	SRCAP	UBN1	USF3	ZBTB34	ZBTB39	ZBTB40	ZBTB43	ZKSCAN1	ZKSCAN2	ZKSCAN8	ZMYM3	ZMYM4	ZNF236	ZNF445	ZNF510	ZNF721	ZNF736	ZNF770	ZNF782	ZNF81	ZSCAN20
GO:0043044	ATP-dependent chromatin remodeling	6.07e-08	3.38	0.18	ARID1A	CHD4	CHD8	PBRM1	RBBP4	SMARCC2	SRCAP
GO:0016032	viral process	1.91e-06	8.21	2.1	ANKRD17	ATF7IP	CBX5	CCNT1	CREB1	CREBBP	DDX3X	DYRK1A	HNRNPK	POLA1	RCOR1	SP1	SPEN	SRCAP	TAF1	UBN1	USP7
GO:0006355	regulation of transcription DNA-templated	2.43e-06	9.66	2.88	ACVR2B	AFF4	BAZ2A	CLOCK	CREBBP	GTF2I	KMT2D	LIMD1	NCOA2	NR2C2	NSD1	POLR2A	RSC1A1	SAP30L	SBNO1	SP1	SP3	TAF1	ZKSCAN1	ZNF236
GO:0010608	posttranscriptional regulation of gene expression	7.83e-06	2.42	0.14	MATR3	PUM1	PUM2	RC3H1	YTHDC1
GO:0016573	histone acetylation	9.4e-06	2.9	0.24	CLOCK	CREBBP	GTF3C4	MECP2	SRCAP	TAF1
GO:0007186	G protein-coupled receptor signaling pathway	2.44e-05	0.48	6.5	ADCY6
GO:0008286	insulin receptor signaling pathway	6.16e-05	3.38	0.48	APC	APPL1	EIF4EBP2	GSK3B	PIK3C2A	SOGA1	ZNF106
GO:0006337	nucleosome disassembly	6.43e-05	1.93	0.11	ARID1A	ARID2	PBRM1	SMARCC2
GO:0016055	Wnt signaling pathway	6.95e-05	4.83	1.05	APC	CHD8	CUL3	DDX3X	FBXW11	GSK3B	SPIN1	STRN	TNKS	ZRANB1
GO:1900246	positive regulation of RIG-I signaling pathway	8.76e-05	1.45	0.05	ANKRD17	PUM1	PUM2
GO:0018105	peptidyl-serine phosphorylation	0.000107	4.35	0.9	DYRK1A	GSK3B	HIPK1	LATS1	PDPK1	SMG1	TAF1	TLK1	TNKS
GO:0000209	protein polyubiquitination	0.000112	5.31	1.34	CUL3	FBXO21	FBXW11	FBXW2	RC3H1	RLIM	RMND5A	SHPRH	TAF1	TNKS	TRIP12
GO:0048511	rhythmic process	0.000129	2.9	0.38	CREBBP	FBXW11	SIN3A	SP1	TARDBP	USP7
GO:0016441	posttranscriptional gene silencing	0.000139	0.97	0.01	GIGYF2	PUM1
GO:0006338	chromatin remodeling	0.000197	3.38	0.58	ARID1A	ARID1B	BAZ2A	PBRM1	RBBP4	SMARCC2	SRCAP
GO:0045892	negative regulation of transcription DNA-templated	0.000215	8.21	3.05	ARHGAP35	ATF7IP	BCLAF1	CBX5	CHD8	CLOCK	FBXW11	LIMD1		MECP2	NIPBL	RCOR1	RLIM	SIN3A	SMARCC2	SP3	SPEN	ZNF148
GO:2000637	positive regulation of gene silencing by miRNA	0.000251	1.45	0.06	LIMD1	PUM1	PUM2
GO:0018107	peptidyl-threonine phosphorylation	0.000261	2.9	0.43	DYRK1A	GSK3B	HIPK1	PDPK1	TAF1	TNKS
GO:0035195	gene silencing by miRNA	0.000332	1.45	0.07	CNOT6	LIMD1	TNRC6A
GO:0045893	positive regulation of transcription DNA-templated	0.000405	8.21	3.22	ARID1A	ATF7IP	CHD8	CLOCK	CREB1	CREBBP	ELF2	FBXW11		MECP2	NSD1	SMAD5	SMARCC2	SP1	SP3	SPIN1	THRAP3	USP22
GO:0045944	positive regulation of transcription by RNA polymerase II	0.000496	13.04	6.46	ASH1L	ASXL2	CCNT1	CHD8	CLOCK	CREB1	CREBBP	DDX3X	FOXJ3	HNRNPK	KMT2C	KMT2D	MRTFB	MTF1	NCOA2	NR2C2	SENP1	SIN3A	SP1	SP3	TAF1	TARDBP	TET2	THRAP3	TNKS	ZNF148	ZNF740
GO:0030516	regulation of axon extension	0.00054	1.45	0.08	GSK3B	SIN3A	WDR36
GO:0006511	ubiquitin-dependent protein catabolic process	0.000623	5.31	1.64	BIRC6	CUL3	FBXO21	RLIM	RMND5A	TAF1	TRIP12	USP22	USP37	USP46	USP7
GO:0045724	positive regulation of cilium assembly	0.000669	1.45	0.09	ARHGAP35	CCP110	HTT
GO:0006367	transcription initiation from RNA polymerase II promoter	0.000759	3.86	0.94	CREBBP	GTF2A1	GTF2I	MECP2	NR2C2	POLR2A	TAF1	THRAP3
GO:0042752	regulation of circadian rhythm	0.00103	2.42	0.37	CLOCK	CREB1	GSK3B	TARDBP	USP7
GO:0016579	protein deubiquitination	0.00119	4.83	1.5	APC	ASXL2	CCP110	INO80D	MBD5	USP22	USP37	USP46	USP7	ZRANB1
GO:0006351	transcription DNA-templated	0.00134	2.9	0.58	ARHGAP35	ASXL2	BAZ2A	PHF3	POLR2A	SCAI
GO:1904885	beta-catenin destruction complex assembly	0.00136	0.97	0.03	APC	GSK3B
GO:0006366	transcription by RNA polymerase II	0.00137	4.83	1.53	AFF4	ASH1L	CCNT1	CREB1	GTF2A1	GTF2I	POLR2A	TAF1	TARDBP	ZNF148
GO:0007276	gamete generation	0.00138	1.45	0.11	DDX3X	SPIN1	ZNF148
GO:0042795	snRNA transcription by RNA polymerase II	0.00144	2.42	0.4	CCNT1	GTF2A1	POLR2A	RPRD2	SP1
GO:0006468	protein phosphorylation	0.00175	6.76	2.74	ACVR2B	BIRC6	CCNT1	CREB1	DYRK1A	GSK3B	HIPK1	LATS1	MAP3K9	PDPK1	PIK3R4	SMAD5	TAF1	TLK1
GO:0045652	regulation of megakaryocyte differentiation	0.00194	1.93	0.26	KMT2C	KMT2D	SIN3A	TNRC6A
GO:0042634	regulation of hair cycle	0.00203	0.97	0.03	CLOCK	NIPBL
GO:0061038	uterus morphogenesis	0.00203	0.97	0.03	ASH1L	NIPBL
GO:0031648	protein destabilization	0.00211	1.93	0.26	CREBBP	CUL3	FBXW11	HTT
GO:0035024	negative regulation of Rho protein signal transduction	0.00213	1.45	0.13	ARHGAP35	CUL3	SCAI
GO:0000122	negative regulation of transcription by RNA polymerase II	0.00214	9.66	4.64	ACVR2B	ARHGAP35	ARID1A	ATF7IP	CBX5	CHD8	CREBBP	CUL3	MECP2	NCOA2	NIPBL	NSD1	PURB	RCOR1	RLIM	SIN3A	SMAD5	SP3	SPEN	ZNF148
GO:0006974	cellular response to DNA damage stimulus	0.00222	4.35	1.37	APC	CBX5	INIP	NIPBL	SHPRH	TAF1	TLK1	TRIP12	ZBTB40
GO:0051568	histone H3-K4 methylation	0.00243	1.45	0.13	ASH1L	KMT2C	KMT2D
GO:0007623	circadian rhythm	0.00245	2.42	0.45	CLOCK	CREB1	DYRK1A	GSK3B	THRAP3
GO:0008344	adult locomotory behavior	0.00247	1.93	0.27	BTBD9	GIGYF2	MECP2	PUM1
GO:0007173	epidermal growth factor receptor signaling pathway	0.00266	1.93	0.28	ERBIN	PDPK1	PIK3C2A	PTPN11
GO:0046887	positive regulation of hormone secretion	0.00282	0.97	0.04	CREB1	PTPN11
GO:0051151	negative regulation of smooth muscle cell differentiation	0.00282	0.97	0.04	ANKRD17	MECP2
GO:1904781	positive regulation of protein localization to centrosome	0.00282	0.97	0.04	APC	GSK3B
GO:0035176	social behavior	0.00331	1.93	0.3	CHD8	EIF4EBP2	MECP2	VPS13A
GO:0022604	regulation of cell morphogenesis	0.00348	1.45	0.15	ZMYM3	ZMYM4	ZRANB1
GO:0003170	heart valve development	0.00372	0.97	0.05	HECTD1	MATR3
GO:0035265	organ growth	0.00372	0.97	0.05	ACVR2B	PTPN11
GO:0042753	positive regulation of circadian rhythm	0.00372	0.97	0.05	FBXW11	THRAP3
GO:1900364	negative regulation of mRNA polyadenylation	0.00372	0.97	0.05	CCNT1	ZC3H14
GO:1902018	negative regulation of cilium assembly	0.00372	0.97	0.05	CCP110	CEP97
GO:0060964	regulation of gene silencing by miRNA	0.00433	1.93	0.32	POLR2A	PUM1	PUM2	TNRC6A
GO:0032886	regulation of microtubule-based process	0.00475	0.97	0.05	APC	GSK3B
GO:0051983	regulation of chromosome segregation	0.00475	0.97	0.05	PUM1	PUM2
GO:1904357	negative regulation of telomere maintenance via telomere lengthening	0.00475	0.97	0.05	ERCC4	TNKS
GO:0006281	DNA repair	0.00476	3.86	1.26	ERCC4	INIP	INO80D	PDS5A	POLA1	SHPRH	SMG1	TRIP12
GO:0007064	mitotic sister chromatid cohesion	0.00589	0.97	0.06	NIPBL	PDS5A
GO:0045637	regulation of myeloid cell differentiation	0.00589	0.97	0.06	CREBBP	PURB
GO:0090309	positive regulation of methylation-dependent chromatin silencing	0.00589	0.97	0.06	ATF7IP	TASOR
GO:0000381	regulation of alternative mRNA splicing via spliceosome	0.00696	1.93	0.37	CELF1	DYRK1A	FAM172A	THRAP3
GO:0048096	chromatin-mediated maintenance of transcription	0.00715	0.97	0.06	ARID1A	ARID1B
GO:0006336	DNA replication-independent nucleosome assembly	0.00851	0.97	0.07	RBBP4	UBN1
GO:0032204	regulation of telomere maintenance	0.00851	0.97	0.07	SMG1	YLPM1
GO:0042592	homeostatic process	0.00851	0.97	0.07	ARID2	CREBBP
GO:0016575	histone deacetylation	0.00875	1.45	0.21	BAZ2A	SAP30L	SIN3A
GO:0009791	post-embryonic development	0.00951	1.93	0.4	ACVR2B	ASH1L	GIGYF2	MECP2
GO:0006397	mRNA processing	0.00951	2.9	0.87	CELF1	FAM172A	RBM27	SCAF11	TARDBP	THRAP3
GO:0007049	cell cycle	0.00976	3.86	1.42	APPL1	BIRC6	CCNT1	RBBP4	TAF1	TET2	TLK1	USP22
GO:0033120	positive regulation of RNA splicing	0.00998	0.97	0.07	DYRK1A	POLR2A
GO:0033962	cytoplasmic mRNA processing body assembly	0.00998	0.97	0.07	LIMD1	RC3H1
GO:0048596	embryonic camera-type eye morphogenesis	0.00998	0.97	0.07	HIPK1	SP3

## Sheet: CBX6
Gene ontology analysis of CBX6 for biological processes
Best positive correlations with CBX6					Number of genes in target list: 102， with annotations: 93
Significant terms	Description	p-value	% target list	% universe	Associated genes
GO:2000649	regulation of sodium ion transmembrane transporter activity	0.000155	3.23	0.11	FXYD1											SCN3B	SCN4B
GO:0021942	radial glia guided migration of Purkinje cell	0.000167	2.15	0.02	RBFOX2	RERE
GO:0000122	negative regulation of transcription by RNA polymerase II	0.000349	13.98	4.64	CBX6	CBX7	CIC	CRY2	FOXK1	HDAC4	MECP2	MXD4	NACC2	PDE2A	POU6F1	RXRA	SKI
GO:0048813	dendrite morphogenesis	0.000842	3.23	0.2	PREX2	RBFOX2	RERE
GO:0006814	sodium ion transport	0.000955	4.3	0.47	FXYD1	SCN3B	SCN4B	SLC23A2
GO:0048251	elastic fiber assembly	0.000983	2.15	0.05	MYH11	TNXB
GO:0030036	actin cytoskeleton organization	0.00119	5.38	0.85	IQSEC1	NF2	SPECC1L	TNXB	WASF2
GO:0030241	skeletal muscle myosin thick filament assembly	0.00149	2.15	0.06	MYH11	MYOM1
GO:1902017	regulation of cilium assembly	0.00176	3.23	0.26	TBC1D13	TBC1D14	TBC1D2B
GO:0030162	regulation of proteolysis	0.00178	2.15	0.07	LTBP4	TRAF3
GO:0043116	negative regulation of vascular permeability	0.00178	2.15	0.07	PDE2A	SLIT2
GO:0086012	membrane depolarization during cardiac muscle cell action potential	0.00178	2.15	0.07	SCN3B	SCN4B
GO:2000785	regulation of autophagosome assembly	0.00178	2.15	0.07	MTMR3	TBC1D14
GO:0045892	negative regulation of transcription DNA-templated	0.00213	9.68	3.05	CIC	CRY2	FOXK1	HDAC4	MECP2	NACC2	PPM1F	PRDM11	RBFOX2
GO:0014898	cardiac muscle hypertrophy in response to stress	0.00244	2.15	0.08	CAMTA2	HDAC4
GO:0010765	positive regulation of sodium ion transport	0.0032	2.15	0.09	SCN3B	SCN4B
GO:0086002	cardiac muscle cell action potential involved in contraction	0.0032	2.15	0.09	SCN3B	SCN4B
GO:0048739	cardiac muscle fiber development	0.00361	2.15	0.1	MYH11	MYOM1
GO:0006884	cell volume homeostasis	0.00405	2.15	0.1	AQP1	CLCN6
GO:0043537	negative regulation of blood vessel endothelial cell migration	0.00405	2.15	0.1	MECP2	VASH1
GO:0010592	positive regulation of lamellipodium assembly	0.00499	2.15	0.11	HDAC4	WASF2
GO:0000719	photoreactive repair	0.00532	1.08	0.01	CRY2
GO:0014010	Schwann cell proliferation	0.00532	1.08	0.01	NF2
GO:0021972	corticospinal neuron axon guidance through spinal cord	0.00532	1.08	0.01	SLIT2
GO:0032048	cardiolipin metabolic process	0.00532	1.08	0.01	MECP2
GO:0033274	response to vitamin B2	0.00532	1.08	0.01	MTHFR
GO:0050432	catecholamine secretion	0.00532	1.08	0.01	MECP2
GO:0050929	induction of negative chemotaxis	0.00532	1.08	0.01	SLIT2
GO:0055113	epiboly involved in gastrulation with mouth forming second	0.00532	1.08	0.01	MEGF8
GO:0070829	heterochromatin maintenance	0.00532	1.08	0.01	MTHFR
GO:0072237	metanephric proximal tubule development	0.00532	1.08	0.01	PKD1
GO:0072287	metanephric distal tubule morphogenesis	0.00532	1.08	0.01	PKD1
GO:0085018	maintenance of symbiont-containing vacuole by host	0.00532	1.08	0.01	AQP1
GO:1900169	regulation of glucocorticoid mediated signaling pathway	0.00532	1.08	0.01	AKAP13
GO:1900477	negative regulation of G1/S transition of mitotic cell cycle by negative regulation of transcription from RNA polymerase II promoter	0.00532	1.08	0.01	NACC2
GO:1901526	positive regulation of mitophagy	0.00532	1.08	0.01	VPS13D
GO:2000118	regulation of sodium-dependent phosphate transport	0.00532	1.08	0.01	CRY2
GO:0048754	branching morphogenesis of an epithelial tube	0.0055	2.15	0.12	PKD1	SLIT2
GO:0010596	negative regulation of endothelial cell migration	0.00603	2.15	0.13	SLIT2	VASH1
GO:0019934	cGMP-mediated signaling	0.00715	2.15	0.14	AQP1	PDE2A
GO:0071260	cellular response to mechanical stimulus	0.0086	3.23	0.45	AQP1	HDAC4	PDE2A
Best negative correlations with CBX6					Number of genes in target list: 1	with annotations: 1
Significant terms	Description	p-value	% target list	% universe	Associated genes
GO:0044314	protein K27-linked ubiquitination	0.000286	100	0.03	UBE2T
GO:0035519	protein K29-linked ubiquitination	0.000343	100	0.03	UBE2T
GO:0085020	protein K6-linked ubiquitination	0.000457	100	0.05	UBE2T
GO:0070979	protein K11-linked ubiquitination	0.00172	100	0.17	UBE2T
GO:0006513	protein monoubiquitination	0.00177	100	0.18	UBE2T
GO:0070534	protein K63-linked ubiquitination	0.00223	100	0.22	UBE2T
GO:0036297	interstrand cross-link repair	0.0028	100	0.28	UBE2T
GO:0070936	protein K48-linked ubiquitination	0.00303	100	0.3	UBE2T
GO:0051865	protein autoubiquitination	0.00372	100	0.37	UBE2T
Best mix correlations with CBX6					Number of genes in target list: 103	with annotations: 94
Significant terms	Description	p-value	% target list	% universe	Associated genes
GO:2000649	regulation of sodium ion transmembrane transporter activity	0.00016	3.19	0.11	FXYD1	SCN3B	SCN4B
GO:0021942	radial glia guided migration of Purkinje cell	0.00017	2.13	0.02	RBFOX2	RERE
GO:0000122	negative regulation of transcription by RNA polymerase II	0.000388	13.83	4.64	CBX6	CBX7	CIC	CRY2	FOXK1	HDAC4	MECP2	MXD4	NACC2	PDE2A	POU6F1	RXRA	SKI
GO:0048813	dendrite morphogenesis	0.000869	3.19	0.2	PREX2	RBFOX2	RERE
GO:0006814	sodium ion transport	0.000993	4.26	0.47	FXYD1	SCN3B	SCN4B	SLC23A2
GO:0048251	elastic fiber assembly	0.001	2.13	0.05	MYH11	TNXB
GO:0030036	actin cytoskeleton organization	0.00125	5.32	0.85	IQSEC1	NF2	SPECC1L	TNXB	WASF2
GO:0030241	skeletal muscle myosin thick filament assembly	0.00152	2.13	0.06	MYH11	MYOM1
GO:1902017	regulation of cilium assembly	0.00181	3.19	0.26	TBC1D13	TBC1D14	TBC1D2B
GO:0030162	regulation of proteolysis	0.00182	2.13	0.07	LTBP4	TRAF3
GO:0043116	negative regulation of vascular permeability	0.00182	2.13	0.07	PDE2A	SLIT2
GO:0086012	membrane depolarization during cardiac muscle cell action potential	0.00182	2.13	0.07	SCN3B	SCN4B
GO:2000785	regulation of autophagosome assembly	0.00182	2.13	0.07	MTMR3	TBC1D14
GO:0045892	negative regulation of transcription					DNA-templated;2.30e-03; 9.57;3.05;CIC	CRY2	FOXK1	HDAC4	MECP2	NACC2	PPM1F	PRDM11	RBFOX2
GO:0014898	cardiac muscle hypertrophy in response to stress	0.00249	2.13	0.08	CAMTA2	HDAC4
GO:0010765	positive regulation of sodium ion transport	0.00327	2.13	0.09	SCN3B	SCN4B
GO:0086002	cardiac muscle cell action potential involved in contraction	0.00327	2.13	0.09	SCN3B	SCN4B
GO:0048739	cardiac muscle fiber development	0.00369	2.13	0.1	MYH11	MYOM1
GO:0006884	cell volume homeostasis	0.00413	2.13	0.1	AQP1	CLCN6
GO:0043537	negative regulation of blood vessel endothelial cell migration	0.00413	2.13	0.1	MECP2	VASH1
GO:0010592	positive regulation of lamellipodium assembly	0.0051	2.13	0.11	HDAC4	WASF2
GO:0000719	photoreactive repair	0.00537	1.06	0.01	CRY2
GO:0014010	Schwann cell proliferation	0.00537	1.06	0.01	NF2
GO:0021972	corticospinal neuron axon guidance through spinal cord	0.00537	1.06	0.01	SLIT2
GO:0032048	cardiolipin metabolic process	0.00537	1.06	0.01	MECP2
GO:0033274	response to vitamin B2	0.00537	1.06	0.01	MTHFR
GO:0050432	catecholamine secretion	0.00537	1.06	0.01	MECP2
GO:0050929	induction of negative chemotaxis	0.00537	1.06	0.01	SLIT2
GO:0055113	epiboly involved in gastrulation with mouth forming second	0.00537	1.06	0.01	MEGF8
GO:0070829	heterochromatin maintenance	0.00537	1.06	0.01	MTHFR
GO:0072237	metanephric proximal tubule development	0.00537	1.06	0.01	PKD1
GO:0072287	metanephric distal tubule morphogenesis	0.00537	1.06	0.01	PKD1
GO:0085018	maintenance of symbiont-containing vacuole by host	0.00537	1.06	0.01	AQP1
GO:1900169	regulation of glucocorticoid mediated signaling pathway	0.00537	1.06	0.01	AKAP13
GO:1900477	negative regulation of G1/S transition of mitotic cell cycle by negative regulation of transcription from RNA polymerase II promoter	0.00537	1.06	0.01	NACC2
GO:1901526	positive regulation of mitophagy	0.00537	1.06	0.01	VPS13D
GO:2000118	regulation of sodium-dependent phosphate transport	0.00537	1.06	0.01	CRY2
GO:0048754	branching morphogenesis of an epithelial tube	0.00562	2.13	0.12	PKD1	SLIT2
GO:0010596	negative regulation of endothelial cell migration	0.00616	2.13	0.13	SLIT2	VASH1
GO:0019934	cGMP-mediated signaling	0.0073	2.13	0.14	AQP1	PDE2A
GO:0071260	cellular response to mechanical stimulus	0.00885	3.19	0.45	AQP1	HDAC4	PDE2A

## Sheet: CBX7
Gene ontology analysis of CBX7 for biological processes
Best positive correlations with CBX7					Number of genes in target list: 835， with annotations: 660
Significant terms	Description	p-value	% target list	% universe	Associated genes
GO:0086012	membrane depolarization during cardiac muscle cell action potential	2.15e-06	0.91	0.07	ATP1A2	CACNA1D	SCN1B	SCN2B	SCN3B	SCN4B
GO:0045766	positive regulation of angiogenesis	7.95e-06	2.58	0.74	ANGPT4	AQP1	CD34	CDH5	CMA1	CX3CR1	FGF2	HGF	HSPB6	RAMP2	RAPGEF3	SMOC2	TEK	TGFBR2	TIE1	TNFSF12	VEGFD
GO:0086091	regulation of heart rate by cardiac conduction	8.97e-06	1.36	0.22	ANK2	CACNA1D	CAV1	KCNA5	KCND3	SCN1B	SCN2B	SCN3B	SCN4B
GO:0090051	negative regulation of cell migration involved in sprouting angiogenesis	1.06e-05	0.91	0.09	CARD10	HDAC5	MAP2K5	MEOX2	MMRN2	STARD13
GO:0000122	negative regulation of transcription by RNA polymerase II	9.54e-05	8.03	4.64	APBB1	ARID5A	BTG2	CAV1	CBX6	CBX7	CIC	CRY2	EDNRB	EID1	ELANE	EZH1	FOXO4	HDAC5	HDAC7	IGBP1	IKZF5	KANK2	KLF2	LDB2	MAP2K5	MECP2	MEF2C	MXD4	MYOCD	N4BP2L2	NOP53	NR3C1	PDE2A	PER2	PER3	POU6F1	PRKN	PURA	RXRA	SMAD3	SMARCA2	SORBS3	SOX17	STAT6	TAL1	TP63	TXNIP	WDTC1	ZBTB14
GO:0035725	sodium ion transmembrane transport	0.000171	1.52	0.38	SCN1B	SCN2B	SCN3A	SCN3B	SCN4A	SCN4B	SCN7A	SLC17A7	SLC24A1	TPCN1
GO:0051450	myoblast proliferation	0.000208	0.45	0.02	ATOH8	HGF	IGF1
GO:0048251	elastic fiber assembly	0.000218	0.61	0.05	MFAP4	MYH11	THSD4	TNXB
GO:0086002	cardiac muscle cell action potential involved in contraction	0.000233	0.76	0.09	CACNA1D	SCN1B	SCN2B	SCN3B	SCN4B
GO:0060048	cardiac muscle contraction	0.000247	1.21	0.26	ATP1A2	CASQ2	SCN1B	SCN2B	SCN3B	SCN4B	TNNC1	TNNT3
GO:0006936	muscle contraction	0.000257	1.97	0.63	COL4A3BP	FXYD1	HRC	KCNIP2	LMOD1	MYH11	MYOM1	SCN4A	SCN7A	SGCA	SORBS1	SORBS3	TNNT3
GO:0001525	angiogenesis	0.000323	3.18	1.33	ANG	ANGPT4	CAV1	ECSCR	FGF10	LEPR	MEOX2	PTPRB	RAMP2	RAPGEF3	RHOJ	ROBO4	S1PR1	SLC12A6	SOX17	TAL1	TEK	TIE1	TNFSF12	VEGFD	WASF2
GO:0001570	vasculogenesis	0.000341	1.36	0.34	CAV1	FZD4	HDAC7	MYOCD	NTRK2	RAMP2	SOX17	TGFBR2	TIE1
GO:0086009	membrane repolarization	0.000352	0.61	0.06	ATP1A2	ATP1B2	KCND3	KCNIP2
GO:0055012	ventricular cardiac muscle cell differentiation	0.000505	0.45	0.03	MEF2C	MYOCD	RXRA
GO:0061299	retina vasculature morphogenesis in camera-type eye	0.000505	0.45	0.03	ARHGEF15	FZD4	RHOJ
GO:1903142	positive regulation of establishment of endothelial barrier	0.000505	0.45	0.03	ADD1	CDH5	CLDN5
GO:0010881	regulation of cardiac muscle contraction by regulation of the release of sequestered calcium ion	0.000729	0.76	0.11	ANK2	ATP1A2	CASQ2	GSTM2	HRC
GO:2000649	regulation of sodium ion transmembrane transporter activity	0.000729	0.76	0.11	FXYD1	SCN1B	SCN2B	SCN3B	SCN4B
GO:0043116	negative regulation of vascular permeability	0.000781	0.61	0.07	AKAP12	PDE2A	RAMP2	SLIT2
GO:0016525	negative regulation of angiogenesis	0.00101	1.52	0.47	ADGRB3	ANGPT4	CX3CR1	ECSCR	FOXO4	MECP2	NPR1	SPRY2	TEK	TIE1
GO:0071560	cellular response to transforming growth factor beta stimulus	0.00113	1.21	0.32	CAV1	CLEC3B	CX3CR1	MEF2C	NR3C1	PDE2A	PDGFD	SMAD3
GO:0045944	positive regulation of transcription by RNA polymerase II	0.00117	9.7	6.46	ABHD14B	ABLIM3	ADRB2	ALX4	APBB1	ARID4A	ARRB1	CALCOCO1	CAMTA2	CDON	CREBRF	CRTC3	CSRNP1	CSRNP3	CYTL1	EBF1	EBF2	EBF3	ERG	EZH1	FGF10	FGF2	FHL5	FOXO4	GLI1	HDAC5	HGF	HLF	IGF1	IKZF4	IKZF5	IL33	KLF13	KLF15	KLF2	LDB2	LMO2	MAML3	MAP2K5	MEF2C	MEF2D	MEOX1	MEOX2	MYOCD	NR2C2
GO:0032224	positive regulation of synaptic transmission					cholinergic;1.42e-03;0.30;0.01;LAMA2	TAC1
GO:0038154	interleukin-11-mediated signaling pathway	0.00142	0.3	0.01	IL11RA	IL6ST
GO:0044381	glucose import in response to insulin stimulus	0.00142	0.3	0.01	SLC2A4	TRARG1
GO:0046878	positive regulation of saliva secretion	0.00142	0.3	0.01	AQP1	TAC1
GO:0051946	regulation of glutamate uptake involved in transmission of nerve impulse	0.00142	0.3	0.01	ATP1A2	PER2
GO:0060443	mammary gland morphogenesis	0.00142	0.3	0.01	STAT6	TGFBR2
GO:1902283	negative regulation of primary amine oxidase activity	0.00142	0.3	0.01	AOC3	PRKN
GO:1904139	regulation of microglial cell migration	0.00142	0.3	0.01	CX3CR1	P2RY12
GO:0033147	negative regulation of intracellular estrogen receptor signaling pathway	0.00149	0.61	0.08	CRIPAK	KANK2	TP63	ZNF366
GO:0001666	response to hypoxia	0.00158	2.27	0.95	ALAD	ANG	CAV1	CYGB	ITPR1	KCNA5	MECP2	MTHFR	MYOCD	RAMP2	SMAD3	TEK	TGFBR2	TGFBR3	VEGFD
GO:0044267	cellular protein metabolic process	0.00199	2.58	1.14	APH1B	CHRDL1	CST3	CTSG	GPC3	GSN	HRC	IGF1	IGFBP4	IGFBP6	ITM2B	LAMB2	PNPLA2	PRKN	SORL1	SPARCL1	TGOLN2
GO:0045087	innate immune response	0.002	0.91	2.72	ARID5A	CX3CR1	PJA2	TRAF3	TRIM23	TRIM4
GO:0030308	negative regulation of cell growth	0.00207	1.82	0.69	APBB1	BCL2	JADE1	NPR1	PRDM11	RERG	SLIT2	SLIT3	SMAD3	SMARCA2	SOX17	TSPYL2
GO:0008217	regulation of blood pressure	0.00221	1.21	0.35	ATP1A2	CD34	EDNRB	EPHX2	NISCH	NPR1	RAMP2	TAC1
GO:0007517	muscle organ development	0.00224	1.52	0.52	ALX4	CHD2	FOXO4	IGF1	ITGA7	LAMA2	MEF2C	MEF2D	POU6F1	SGCA
GO:0046326	positive regulation of glucose import	0.00242	0.91	0.21	CREBL2	GPC3	IGF1	IRS2	KLF15	SORBS1
GO:0019229	regulation of vasoconstriction	0.00254	0.61	0.09	AGTR1	ATP1A2	KCNA5	PER2
GO:0086010	membrane depolarization during action potential	0.00254	0.61	0.09	SCN3A	SCN3B	SCN4A	SCN7A
GO:0060976	coronary vasculature development	0.00256	0.76	0.15	DYNC2H1	GPC3	MEGF8	TAB1	ZBTB14
GO:0042074	cell migration involved in gastrulation	0.0026	0.45	0.05	GPC3	MEGF8	SOX17
GO:0060371	regulation of atrial cardiac muscle cell membrane depolarization	0.0026	0.45	0.05	SCN1B	SCN2B	SCN3B
GO:0070831	basement membrane assembly	0.0026	0.45	0.05	LAMB2	NTN4	RAMP2
GO:0051496	positive regulation of stress fiber assembly	0.00288	1.06	0.29	ARHGEF15	MYOC	PPM1F	RAPGEF3	SMAD3	SORBS3	TAC1
GO:0009888	tissue development	0.00318	0.91	0.22	LAMA2	LAMA3	LAMB2	MEGF8	NR5A2	NTN4
GO:0045725	positive regulation of glycogen biosynthetic process	0.00323	0.61	0.1	IGF1	IRS2	PPP1R3E	SORBS1
GO:2000811	negative regulation of anoikis	0.00323	0.61	0.1	BCL2	CAV1	NTRK2	PDK4
GO:0008277	regulation of G protein-coupled receptor signaling pathway	0.00363	0.91	0.23	GNG7	GRK5	RAMP2	RGS12	RGS5	USP20
GO:0007599	hemostasis	0.00379	0.45	0.05	AVPR2	P2RY12	VWF
GO:0019227	neuronal action potential propagation	0.00379	0.45	0.05	CLDN19	NTRK2	SCN1B
GO:0043281	regulation of cysteine-type endopeptidase activity involved in apoptotic process	0.00379	0.45	0.05	DELE1	NGFR	TP63
GO:0048643	positive regulation of skeletal muscle tissue development	0.00379	0.45	0.05	CDON	MEF2C	SOX17
GO:0072089	stem cell proliferation	0.00379	0.45	0.05	ABCB1	CD34	FGF2
GO:0086014	atrial cardiac muscle cell action potential	0.00379	0.45	0.05	ANK2	KCNA5	SCN3B
GO:0050821	protein stabilization	0.0039	2.27	1.01	ANK2	ATP1B2	CREBL2	GPIHBP1	IGF1	NOP53	PER3	PINK1	PLPP3	PRKN	SMAD3	SOX17	TESC	TMEM88	USP19
GO:0006884	cell volume homeostasis	0.00403	0.61	0.1	ADD1	AQP1	CLCN6	SLC12A6
GO:0010039	response to iron ion	0.00403	0.61	0.1	ALAD	APBB1	BCL2	CYBRD1
GO:0014911	positive regulation of smooth muscle cell migration	0.00403	0.61	0.1	BCL2	FOXO4	IGF1	SEMA6D
GO:0043537	negative regulation of blood vessel endothelial cell migration	0.00403	0.61	0.1	ANGPT4	FGF2	MECP2	MEF2C
GO:2000134	negative regulation of G1/S transition of mitotic cell cycle	0.00412	0.91	0.23	BCL2	CTDSP1	CTDSP2	FAM107A	JADE1	KANK2
GO:0006576	cellular biogenic amine metabolic process	0.00416	0.3	0.02	MAOA	MECP2
GO:0021834	chemorepulsion involved in embryonic olfactory bulb interneuron precursor migration	0.00416	0.3	0.02	SLIT2	SLIT3
GO:0048807	female genitalia morphogenesis	0.00416	0.3	0.02	FGF10	TP63
GO:0061364	apoptotic process involved in luteolysis	0.00416	0.3	0.02	SLIT2	SLIT3
GO:0099074	mitochondrion to lysosome transport	0.00416	0.3	0.02	PINK1	PRKN
GO:1902803	regulation of synaptic vesicle transport	0.00416	0.3	0.02	PINK1	PRKN
GO:1902958	positive regulation of mitochondrial electron transport					NADH to ubiquinone;4.16e-03;0.30;0.02;ISCU	PINK1
GO:0007179	transforming growth factor beta receptor signaling pathway	0.00416	1.52	0.57	APPL2	CDH5	CLDN5	GDF10	LTBP3	LTBP4	SMAD3	TAB1	TGFBR2	TGFBR3
GO:0043547	positive regulation of GTPase activity	0.00433	3.48	1.84	ADGRB3	AGAP11	AGFG2	ARHGAP19	ARHGAP6	ARHGEF15	ARRB1	CCL14	DOCK1	ELMOD3	FAM13B	GNB5	IQSEC1	PREX2	RAB11FIP2	RAPGEF3	RASA4	RGS12	RGS5	S1PR1	SGSM2	STARD13	SYNGAP1
GO:0010811	positive regulation of cell-substrate adhesion	0.00465	0.91	0.24	ABI3BP	MMRN1	MMRN2	NPY2R	PPM1F	SMOC2
GO:0014068	positive regulation of phosphatidylinositol 3-kinase signaling	0.0047	1.36	0.49	FLT4	HGF	IGF1	IRS2	MYOC	NTRK2	PDGFD	SELP	TEK
GO:0033138	positive regulation of peptidyl-serine phosphorylation	0.0047	1.36	0.49	ARRB1	BCL2	CAV1	CREBL2	NTRK2	PINK1	RAPGEF3	SH2D3C	SPRY2
GO:0072593	reactive oxygen species metabolic process	0.00491	0.76	0.17	BCL2	EPHX2	PDK4	PLA2R1	SESN1
GO:2000310	regulation of NMDA receptor activity	0.00491	0.76	0.17	CRHBP	DLG4	GRIA4	MEF2C	NLGN3
GO:0035865	cellular response to potassium ion	0.00526	0.45	0.06	CARF	CRHBP	DLG4
GO:0002040	sprouting angiogenesis	0.00567	0.76	0.18	ADGRA2	FLT4	RAMP2	TEK	VEGFD
GO:0007202	activation of phospholipase C activity	0.00567	0.76	0.18	ADCYAP1R1	ANG	ARHGAP6	NTRK2	P2RY12
GO:0048565	digestive tract development	0.00567	0.76	0.18	ALX4	FAT4	MYOCD	PKD1	TGFBR2
GO:0008104	protein localization	0.00612	1.21	0.42	CADM3	CAV1	GRASP	MECP2	NBEA	PARD3B	PHYHIP	TRAK1
GO:0032869	cellular response to insulin stimulus	0.00636	1.36	0.51	CPEB2	HDAC5	IRS2	SLC2A4	SORBS1	SRSF5	TRARG1	VAMP2	WDTC1
GO:0050772	positive regulation of axonogenesis	0.00652	0.76	0.18	AMIGO1	NGFR	NTRK2	SLIT2	TRAK1
GO:0007193	adenylate cyclase-inhibiting G protein-coupled receptor signaling pathway	0.00656	1.06	0.34	ADCY4	AKAP12	NPY2R	P2RY12	PALM	PDE2A	S1PR1
GO:0003151	outflow tract morphogenesis	0.00657	0.91	0.26	CLDN5	MEF2C	NPY2R	SOX17	TGFBR2	TGFBR3
GO:0000902	cell morphogenesis	0.00684	1.36	0.51	ADD1	CDH5	COL4A3BP	FRY	HGF	KLF2	RHOBTB2	SIDT2	WDR19
GO:0030212	hyaluronan metabolic process	0.00703	0.45	0.06	HGF	ITIH3	ITIH5
GO:0043114	regulation of vascular permeability	0.00703	0.45	0.06	CDH5	NPR1	TEK
GO:0007612	learning	0.00719	1.06	0.34	CIC	CLDN5	DLG4	NLGN3	NTRK2	PAK5	PRKN
GO:0002042	cell migration involved in sprouting angiogenesis	0.00721	0.61	0.12	CLEC14A	FGF2	MMRN2	SLIT2
GO:0016338	calcium-independent cell-cell adhesion via plasma membrane cell-adhesion molecules	0.00721	0.61	0.12	CLDN11	CLDN15	CLDN19	CLDN5
GO:0043153	entrainment of circadian clock by photoperiod	0.00721	0.61	0.12	CRY2	FBXL3	PER2	PER3
GO:0051497	negative regulation of stress fiber assembly	0.00721	0.61	0.12	ARHGAP6	MYOC	S1PR1	WASF2
GO:0002576	platelet degranulation	0.00727	1.67	0.71	CLEC3B	F8	HGF	IGF1	ITIH3	MMRN1	PROS1	SELENOP	SELP	VEGFD	VWF
GO:0038165	oncostatin-M-mediated signaling pathway	0.00811	0.3	0.02	IL6ST	LIFR
GO:0045415	negative regulation of interleukin-8 biosynthetic process	0.00811	0.3	0.02	ELANE	MAP2K5
GO:0046684	response to pyrethroid	0.00811	0.3	0.02	SCN1B	SCN2B
GO:0048861	leukemia inhibitory factor signaling pathway	0.00811	0.3	0.02	IL6ST	LIFR
GO:0051138	positive regulation of NK T cell differentiation	0.00811	0.3	0.02	TGFBR2	ZBTB16
GO:0051414	response to cortisol	0.00811	0.3	0.02	SLIT2	SLIT3
GO:0060513	prostatic bud formation	0.00811	0.3	0.02	FGF10	TP63
GO:0060665	regulation of branching involved in salivary gland morphogenesis by mesenchymal-epithelial signaling	0.00811	0.3	0.02	FGF10	HGF
GO:0098779	positive regulation of mitophagy in response to mitochondrial depolarization	0.00811	0.3	0.02	PINK1	PRKN
GO:1903278	positive regulation of sodium ion export across plasma membrane	0.00811	0.3	0.02	ATP1B2	FXYD1
GO:0010634	positive regulation of epithelial cell migration	0.00847	0.76	0.19	DOCK1	FGF10	PPM1F	TAC1	TGFBR2
GO:0002024	diet induced thermogenesis	0.00912	0.45	0.07	ADRB2	APPL2	SORL1
GO:0031581	hemidesmosome assembly	0.00912	0.45	0.07	COL17A1	DST	LAMA3
GO:0046839	phospholipid dephosphorylation	0.00912	0.45	0.07	EPHX2	PLPP1	PLPP3
GO:0051481	negative regulation of cytosolic calcium ion concentration	0.00912	0.45	0.07	ATP1A2	KCNA5	SMAD3
Best negative correlations with CBX7					Number of genes in target list: 300	with annotations: 283
Significant terms	Description	p-value	% target list	% universe	Associated genes
GO:0051301	cell division	1.16e-49	22.61	1.97	AURKA	BIRC5	BUB1	BUB1B	CCNA2	CCNB1	CCNB2	CCNE1	CCNE2	CCNF	CDC20	CDC25A	CDC25C	CDC6	CDCA2	CDCA3	CDCA5	CDCA8	CDK1	CDT1	CENPE	CENPF	CENPW	CKS1B	CKS2	ERCC6L	FAM83D	HELLS	KIF11	KIF14	KIF18B	KIF2C	KIFC1	KNL1	KNSTRN	MAD2L1	NCAPG	NCAPH	NDC80	NEK2	NUF2	OIP5	PIMREG	PRC1	PTTG1
GO:0007059	chromosome segregation	1.61e-24	8.13	0.39	BIRC5	CDCA2	CDT1	CENPE	CENPF	CENPN	CENPW	HJURP	KNSTRN	NDC80	NEK2	NUF2	OIP5	RCC1	SGO1	SKA1	SKA3	SLC25A5	SPAG5	SPC25	SRPK1	TOP2A	TTK
GO:0006260	DNA replication	3.56e-23	9.89	0.78	BLM	CDC45	CDC6	CDK1	CDT1	CHEK1	CLSPN	DBF4	DNA2	DONSON	DSCC1	DTL	EXO1	FEN1	MCM10	MCM2	MCM4	MCM6	ORC1	ORC6	PCLAF	RFC2	RFC4	RMI2	RNASEH2A	RRM2	TICRR	TIMELESS
GO:0000278	mitotic cell cycle	6.12e-22	9.54	0.78	AURKA	BUB1B	CDC6	CDCA5	CDT1	CENPE	CENPF	CENPW	HASPIN	KIF11	KIF15	KIF18B	MYBL2	NDC80	NEK2	ORC1	PBK	PKMYT1	PLK1	RAN	SKA1	SKA3	TPX2	TUBA1B	TUBA1C	TUBB	WDHD1
GO:0007052	mitotic spindle organization	4.01e-18	5.65	0.25	AURKA	AURKB	CCNB1	CENPE	KIF11	KIF4A	NDC80	NUF2	POC1A	RAN	RCC1	SPC25	STIL	STMN1	TACC3	TTK
GO:0000070	mitotic sister chromatid segregation	1.27e-17	4.95	0.18	CDCA8	ESPL1	KIF18A	KIF18B	KIFC1	KNSTRN	MAD2L1	NDC80	NEK2	NUSAP1	PLK1	RAN	SPAG5	ZWINT
GO:0031145	anaphase-promoting complex-dependent catabolic process	6.16e-16	6.36	0.46	AURKA	AURKB	BUB1B	CCNB1	CDC20	CDK1	MAD2L1	PLK1	PSMA7	PSMB2	PSMB5	PSMD12	PSMD14	PSMD2	PSMD7	PTTG1	UBE2C	UBE2S
GO:0000082	G1/S transition of mitotic cell cycle	2.61e-14	6.36	0.57	CCNE1	CCNE2	CDC25A	CDC45	CDC6	CDKN3	CDT1	DBF4	IQGAP3	MCM10	MCM2	MCM4	MCM6	ORC1	ORC6	PRIM2	RCC1	SKP2
GO:0000281	mitotic cytokinesis	6.24e-14	4.95	0.3	ANLN	CDT1	CENPA	CEP55	CFL1	ECT2	ESPL1	KIF20A	KIF23	KIF4A	NUSAP1	PLK1	RACGAP1	STMN1
GO:0007094	mitotic spindle assembly checkpoint	5.72e-13	3.53	0.13	AURKB	BUB1	BUB1B	CDC20	CENPF	MAD2L1	PLK1	SPDL1	TRIP13	TTK
GO:0000079	regulation of cyclin-dependent protein serine/threonine kinase activity	4.02e-12	4.59	0.32	BLM	CCNA2	CCNB1	CCNB2	CCNE1	CCNE2	CCNF	CDC25A	CDC25C	CDC6	CDKN3	GTPBP4	PKMYT1
GO:0006270	DNA replication initiation	2.37e-11	3.53	0.17	CCNE1	CCNE2	CDC45	CDC6	MCM10	MCM2	MCM6	ORC1	ORC6	PRIM2
GO:0034080	CENP-A containing nucleosome assembly	3.45e-11	3.53	0.18	CENPA	CENPI	CENPL	CENPN	CENPO	CENPU	CENPW	HJURP	KNL1	OIP5
GO:1901990	regulation of mitotic cell cycle phase transition	3.55e-11	4.95	0.46	BUB1B	CCNB1	CDC20	CDK1	MAD2L1	PLK1	PSMA7	PSMB2	PSMB5	PSMD12	PSMD14	PSMD2	PSMD7	UBE2C
GO:0000083	regulation of transcription involved in G1/S transition of mitotic cell cycle	4.49e-11	3.18	0.13	CCNE1	CDC45	CDC6	CDT1	E2F1	ORC1	PCNA	RRM2	TYMS
GO:0000086	G2/M transition of mitotic cell cycle	2.66e-10	5.65	0.73	AURKA	CCNA2	CCNB1	CCNB2	CDC25A	CDC25C	CDK1	FOXM1	HSP90AA1	MELK	NEK2	PKMYT1	PLK1	PLK4	SKP2	TUBB
GO:0007080	mitotic metaphase plate congression	4.41e-10	3.53	0.22	CCNB1	CDCA5	CDCA8	CENPE	CEP55	KIF14	KIF18A	KIF2C	KIFC1	SPDL1
GO:0006281	DNA repair	5.07e-10	7.07	1.26	BLM	CDK1	CHEK1	CLSPN	EXO1	FEN1	FOXM1	PARPBP	POLQ	PTTG1	RAD51	RAD51AP1	RAD54L	RMI2	TICRR	TIMELESS	UBE2A	UBE2T	UHRF1	WDHD1
GO:0051726	regulation of cell cycle	9.74e-10	5.3	0.69	CCNB1	CCNB2	CDC25A	CDK16	CENPF	DTL	E2F1	E2F2	E2F8	FOXM1	MYBL2	PCLAF	PLK1	PRR11	SKP2
GO:0044772	mitotic cell cycle phase transition	1.69e-09	2.83	0.13	CCNA2	CCNB1	CCNB2	CCNE1	CCNE2	CCNF	CDK1	CKS2
GO:0007051	spindle organization	2.72e-09	2.47	0.09	ASPM	AURKA	AURKB	KIF11	KNSTRN	SPAG5	TTK
GO:0007018	microtubule-based movement	6.68e-09	4.24	0.46	CENPE	KIF11	KIF14	KIF15	KIF18A	KIF18B	KIF20A	KIF23	KIF2C	KIF4A	KIFC1	RACGAP1
GO:0051988	regulation of attachment of spindle microtubules to kinetochore	2.19e-08	1.77	0.04	ECT2	KNSTRN	NEK2	RACGAP1	SPAG5
GO:0006268	DNA unwinding involved in DNA replication	4.58e-08	2.12	0.08	BLM	HMGA1	MCM2	MCM4	MCM6	RAD51
GO:0010389	regulation of G2/M transition of mitotic cell cycle	5.59e-08	3.89	0.45	AURKA	CDK1	CENPF	HMMR	HSP90AA1	KIF14	NEK2	PLK1	PLK4	TPX2	TUBB
GO:0000076	DNA replication checkpoint	5.76e-08	1.77	0.05	CDC45	CDC6	CDT1	DNA2	TIMELESS
GO:1904871	positive regulation of protein localization to Cajal body	1.28e-07	1.77	0.05	CCT3	CCT5	CCT6A	DKC1	TCP1
GO:0051315	attachment of mitotic spindle microtubules to kinetochore	2.52e-07	1.77	0.06	CDT1	CENPE	KIF2C	NDC80	NUF2
GO:1904851	positive regulation of establishment of protein localization to telomere	2.52e-07	1.77	0.06	CCT3	CCT5	CCT6A	DKC1	TCP1
GO:0090307	mitotic spindle assembly	3.99e-07	2.47	0.17	BIRC5	CDC20	KIF11	KIFC1	MYBL2	NEK2	TPX2
GO:0000727	double-strand break repair via break-induced replication	4.57e-07	1.77	0.06	CDC45	GINS2	MCM2	MCM4	MCM6
GO:0034501	protein localization to kinetochore	4.57e-07	1.77	0.06	AURKB	CDK1	KNL1	SPDL1	TTK
GO:0032508	DNA duplex unwinding	5.01e-07	3.53	0.45	BLM	CDC45	DNA2	DSCC1	ERCC6L	GINS1	GINS2	POLQ	RFC2	RFC4
GO:0016032	viral process	6.39e-07	7.42	2.1	ALYREF	BUB1	CCNA2	CDC25C	CENPA	CENPU	H2AFX	HSPD1	KCTD5	MMP1	NUP93	PCNA	PSMA7	PSMB2	PSMB5	RAN	RCC1	SKP2	SLC25A5	SRPK1	ULBP2
GO:0051310	metaphase plate congression	7.73e-07	1.77	0.07	CENPE	CENPF	FAM83D	KIF2C	NDC80
GO:0032212	positive regulation of telomere maintenance via telomerase	9.98e-07	2.47	0.19	AURKB	CCT3	CCT5	CCT6A	DKC1	NEK2	TCP1
GO:0051382	kinetochore assembly	1.24e-06	1.77	0.07	CENPA	CENPE	CENPF	CENPN	CENPW
GO:0008283	cell population proliferation	1.65e-06	5.3	1.19	AURKB	BUB1	BYSL	CDC25A	CDC25C	CDK1	CENPF	CKS2	DLGAP5	E2F8	FAM83D	MCM10	MELK	MKI67	TACC3
GO:0032201	telomere maintenance via semi-conservative replication	1.79e-06	2.12	0.14	DNA2	FEN1	PCNA	PRIM2	RFC2	RFC4
GO:0007186	G protein-coupled receptor signaling pathway	2.16e-06	0.71	6.5	CCL7	ECT2
GO:0051256	mitotic spindle midzone assembly	2.26e-06	1.41	0.04	AURKB	KIF23	KIF4A	RACGAP1
GO:1904874	positive regulation of telomerase RNA localization to Cajal body	2.82e-06	1.77	0.09	CCT3	CCT5	CCT6A	DKC1	TCP1
GO:0031146	SCF-dependent proteasomal ubiquitin-dependent protein catabolic process	2.87e-06	3.53	0.54	CCNF	KIF14	PSMA7	PSMB2	PSMB5	PSMD12	PSMD14	PSMD2	PSMD7	SKP2
GO:0006977	DNA damage response					signal transduction by p53 class mediator resulting in cell cycle arrest;3.08e-06; 2.83;0.32;AURKA	CCNB1	CDC25C	CDK1	E2F1	E2F8	GTSE1	PCNA
GO:0010972	negative regulation of G2/M transition of mitotic cell cycle	3.08e-06	2.83	0.32	AURKA	PSMA7	PSMB2	PSMB5	PSMD12	PSMD14	PSMD2	PSMD7
GO:0031297	replication fork processing	3.79e-06	2.12	0.15	ALYREF	BLM	EME1	PCNA	RAD51	TONSL
GO:0007019	microtubule depolymerization	4.04e-06	1.77	0.09	KIF14	KIF18A	KIF18B	KIF2C	STMN1
GO:0000132	establishment of mitotic spindle orientation	5.91e-06	2.12	0.17	CENPA	MAD2L1	NDC80	PLK1	SAPCD2	SPDL1
GO:0000724	double-strand break repair via homologous recombination	6.99e-06	3.18	0.47	BLM	FEN1	H2AFX	POLQ	PSMD14	RAD51	RAD51AP1	RAD54L	TONSL
GO:0008608	attachment of spindle microtubules to kinetochore	7.93e-06	1.41	0.05	AURKB	KNL1	NDC80	SGO1
GO:0051983	regulation of chromosome segregation	7.93e-06	1.41	0.05	AURKB	BUB1	KIF2C	MKI67
GO:0006284	base-excision repair	8.92e-06	2.12	0.18	DNA2	FEN1	HMGA1	NEIL3	POLQ	TDG
GO:0006468	protein phosphorylation	1.18e-05	7.77	2.74	AURKA	AURKB	BIRC5	BUB1	BUB1B	CCNB2	CCNE1	CCNE2	CCNF	CDK1	CDK16	CFL1	CHEK1	HASPIN	MELK	NEK2	PBK	PKMYT1	PLK1	PLK4	SRPK1	TBRG4
GO:0033314	mitotic DNA replication checkpoint	1.31e-05	1.41	0.06	CDC6	CLSPN	ORC1	TICRR
GO:0007088	regulation of mitotic nuclear division	1.36e-05	1.77	0.11	CDC25C	MKI67	NEK2	PKMYT1	RCC1
GO:0007049	cell cycle	1.39e-05	5.3	1.42	CDCA2	CDCA3	CHEK1	CKS1B	E2F2	ERCC6L	FANCI	HELLS	HJURP	MKI67	OIP5	PIMREG	SPC24	SUV39H2	UHRF1
GO:0043137	DNA replication					removal of RNA primer;1.66e-05; 1.06;0.02;DNA2	FEN1	RNASEH2A
GO:0006521	regulation of cellular amino acid metabolic process	1.7e-05	2.47	0.29	PSMA7	PSMB2	PSMB5	PSMD12	PSMD14	PSMD2	PSMD7
GO:0061418	regulation of transcription from RNA polymerase II promoter in response to hypoxia	1.87e-05	2.83	0.41	CA9	PSMA7	PSMB2	PSMB5	PSMD12	PSMD14	PSMD2	PSMD7
GO:0019886	antigen processing and presentation of exogenous peptide antigen via MHC class II	2.99e-05	3.18	0.56	AP2S1	CENPE	KIF11	KIF15	KIF18A	KIF23	KIF2C	KIF4A	RACGAP1
GO:0006271	DNA strand elongation involved in DNA replication	3e-05	1.41	0.07	GINS1	GINS2	MCM4	RFC4
GO:0007077	mitotic nuclear envelope disassembly	3e-05	1.41	0.07	CCNB1	CCNB2	CDK1	PLK1
GO:1904668	positive regulation of ubiquitin protein ligase activity	3e-05	1.41	0.07	CDC20	PLK1	UBE2C	UBE2S
GO:0032467	positive regulation of cytokinesis	3.04e-05	2.12	0.22	AURKB	CDC6	ECT2	KIF14	KIF23	RACGAP1
GO:0000915	actomyosin contractile ring assembly	4.09e-05	1.06	0.03	ANLN	KIF23	RACGAP1
GO:0046602	regulation of mitotic centrosome separation	4.09e-05	1.06	0.03	CHEK1	KIF11	NEK2
GO:0051754	meiotic sister chromatid cohesion centromeric	4.09e-05	1.06	0.03	BUB1	BUB1B	SGO2
GO:0045740	positive regulation of DNA replication	4.36e-05	1.77	0.14	CACYBP	CDK1	CDT1	DNA2	PCNA
GO:1901796	regulation of signal transduction by p53 class mediator	5.41e-05	3.53	0.75	AURKA	AURKB	BLM	CHEK1	DNA2	EXO1	RFC2	RFC4	RMI2	TPX2
GO:0038061	NIK/NF-kappaB signaling	6.2e-05	2.47	0.35	PSMA7	PSMB2	PSMB5	PSMD12	PSMD14	PSMD2	PSMD7
GO:0006890	retrograde vesicle-mediated transport Golgi to endoplasmic reticulum;	6.4e-05	2.83	0.48	CENPE	KIF11	KIF15	KIF18A	KIF23	KIF2C	KIF4A	RACGAP1
GO:0010971	positive regulation of G2/M transition of mitotic cell cycle	6.45e-05	1.77	0.15	CCNB1	CDC25A	CDC25C	CDK1	DTL
GO:0061621	canonical glycolysis	6.45e-05	1.77	0.15	ENO1	GAPDH	GPI	PGK1	TPI1
GO:0006302	double-strand break repair	7.62e-05	2.47	0.37	CDCA5	EME1	ESCO2	FEN1	H2AFX	POLQ	TRIP13
GO:0045143	homologous chromosome segregation	8.09e-05	1.06	0.03	ESPL1	PLK1	PTTG1
GO:0051383	kinetochore organization	8.09e-05	1.06	0.03	CDT1	NDC80	NUF2
GO:0060071	Wnt signaling pathway planar cell polarity pathway;	9.68e-05	2.83	0.51	AP2S1	PSMA7	PSMB2	PSMB5	PSMD12	PSMD14	PSMD2	PSMD7
GO:1902036	regulation of hematopoietic stem cell differentiation	0.000112	2.47	0.39	PSMA7	PSMB2	PSMB5	PSMD12	PSMD14	PSMD2	PSMD7
GO:0000077	DNA damage checkpoint	0.000129	1.77	0.18	CHEK1	CLSPN	DONSON	E2F1	H2AFX
GO:0007076	mitotic chromosome condensation	0.000135	1.41	0.1	CDCA5	NCAPG	NCAPH	NUSAP1
GO:0007095	mitotic G2 DNA damage checkpoint	0.000135	1.41	0.1	BLM	CDK1	CLSPN	DONSON
GO:0006267	pre-replicative complex assembly involved in nuclear cell cycle DNA replication	0.00014	1.06	0.04	MCM2	MCM4	MCM6
GO:1900264	positive regulation of DNA-directed DNA polymerase activity	0.00014	1.06	0.04	DSCC1	RFC2	RFC4
GO:0070498	interleukin-1-mediated signaling pathway	0.000153	2.83	0.54	PSMA7	PSMB2	PSMB5	PSMD12	PSMD14	PSMD2	PSMD7	RIPK2
GO:0043161	proteasome-mediated ubiquitin-dependent protein catabolic process	0.000173	3.89	1.03	KCTD5	KIF14	PSMA7	PSMB2	PSMB5	PSMD12	PSMD14	PSMD2	PSMD7	SKP2	UBE2A
GO:0007093	mitotic cell cycle checkpoint	0.000175	1.77	0.19	BUB1	BUB1B	MAD2L1	TICRR	ZWINT
GO:0051973	positive regulation of telomerase activity	0.000203	1.77	0.19	AURKB	DKC1	HSP90AA1	NEK2	TCP1
GO:0002479	antigen processing and presentation of exogenous peptide antigen via MHC class I TAP-dependent	0.000209	2.47	0.43	PSMA7	PSMB2	PSMB5	PSMD12	PSMD14	PSMD2	PSMD7
GO:0030071	regulation of mitotic metaphase/anaphase transition	0.000221	1.06	0.05	CDC6	CENPE	PLK1
GO:0019985	translesion synthesis	0.000234	1.77	0.2	DTL	PCLAF	PCNA	RFC2	RFC4
GO:0000022	mitotic spindle elongation	0.000261	0.71	0.01	KIF23	PRC1
GO:0035281	pre-miRNA export from nucleus	0.000261	0.71	0.01	RAN	XPO5
GO:1905448	positive regulation of mitochondrial ATP synthesis coupled electron transport	0.000261	0.71	0.01	CCNB1	CDK1
GO:0048478	replication fork protection	0.000328	1.06	0.05	BLM	DONSON	TIMELESS
GO:0016579	protein deubiquitination	0.000371	4.59	1.5	CCNA2	CDC20	CDC25A	CDK1	CLSPN	PSMA7	PSMB2	PSMB5	PSMD12	PSMD14	PSMD2	PSMD7	SKP2
GO:0006261	DNA-dependent DNA replication	0.00039	1.41	0.13	POLQ	RFC2	RFC4	WDHD1
GO:0070317	negative regulation of G0 to G1 transition	0.000393	1.77	0.22	CHEK1	E2F1	EZH2	RAD51	RRM2
GO:0007064	mitotic sister chromatid cohesion	0.000462	1.06	0.06	CDC20	CDCA5	HASPIN
GO:0032465	regulation of cytokinesis	0.000498	1.77	0.23	AURKA	AURKB	KIF20A	PLK1	PRC1
GO:0006974	cellular response to DNA damage stimulus	0.00054	4.24	1.37	BLM	CHEK1	DTL	H2AFX	MCM10	PCLAF	POLQ	RAD51	TIMELESS	TOP2A	UBE2T	WDHD1
GO:0006259	DNA metabolic process	0.000552	1.41	0.14	KPNA2	NME1	RAN	TK1
GO:0035999	tetrahydrofolate interconversion	0.000628	1.06	0.06	MTHFD2	SHMT2	TYMS
GO:0072425	signal transduction involved in G2 DNA damage checkpoint	0.000628	1.06	0.06	CHEK1	DTL	PLK1
GO:0090656	t-circle formation	0.000628	1.06	0.06	BLM	DNA2	EXO1
GO:0051321	meiotic cell cycle	0.000685	2.12	0.38	EXO1	H2AFX	NEK2	PKMYT1	RAD51	RAD54L
GO:0000723	telomere maintenance	0.000694	1.77	0.25	BLM	CCNE1	CCNE2	DNA2	PCNA
GO:0006094	gluconeogenesis	0.000694	1.77	0.25	ENO1	GAPDH	GPI	PGK1	TPI1
GO:0071897	DNA biosynthetic process	0.000758	1.41	0.15	CENPF	POLQ	TK1	TYMS
GO:0034421	post-translational protein acetylation	0.000774	0.71	0.02	DSCC1	ESCO2
GO:0110032	positive regulation of G2/MI transition of meiotic cell cycle	0.000774	0.71	0.02	CDC25A	CDC25C
GO:1902990	mitotic telomere maintenance via semi-conservative replication	0.000774	0.71	0.02	DNA2	PCNA
GO:0006511	ubiquitin-dependent protein catabolic process	0.000815	4.59	1.64	AURKA	AURKB	BUB1B	CDC20	DTL	MAD2L1	PLK1	PSMD14	PTTG1	UBE2A	UBE2C	UBE2S	UHRF1
GO:0035722	interleukin-12-mediated signaling pathway	0.000853	1.77	0.26	CFL1	LMNB1	PPIA	SNRPA1	TCP1
GO:0015949	nucleobase-containing small molecule interconversion	0.000878	1.41	0.15	CTPS1	NME1	RRM2	TYMS
GO:0006611	protein export from nucleus	0.00101	1.41	0.16	CSE1L	NUTF2	RAN	XPO5
GO:0031110	regulation of microtubule polymerization or depolymerization	0.00106	1.06	0.07	SKA1	SKA3	STMN1
GO:0071168	protein localization to chromatin	0.00106	1.06	0.07	ESCO2	EZH2	PLK1
GO:0036297	interstrand cross-link repair	0.00114	1.77	0.28	EME1	FANCI	RAD51	RAD51AP1	UBE2T
GO:0007131	reciprocal meiotic recombination	0.00132	1.41	0.17	MND1	RAD51	RAD54L	TRIP13
GO:0070979	protein K11-linked ubiquitination	0.00132	1.41	0.17	UBE2A	UBE2C	UBE2S	UBE2T
GO:0097421	liver regeneration	0.00132	1.41	0.17	AURKA	EZH2	PCNA	TYMS
GO:0045737	positive regulation of cyclin-dependent protein serine/threonine kinase activity	0.0015	1.41	0.18	CCNB1	CDC6	CKS1B	CKS2
GO:0007079	mitotic chromosome movement towards spindle pole	0.00153	0.71	0.02	CENPE	DLGAP5
GO:0016321	female meiosis chromosome segregation	0.00153	0.71	0.02	PLK1	TTK
GO:0040001	establishment of mitotic spindle localization	0.00153	0.71	0.02	ESPL1	NUSAP1
GO:0072757	cellular response to camptothecin	0.00153	0.71	0.02	BLM	RAD51
GO:1902975	mitotic DNA replication initiation	0.00153	0.71	0.02	MCM2	MCM4
GO:1905342	positive regulation of protein localization to kinetochore	0.00153	0.71	0.02	CDT1	NDC80
GO:1990086	lens fiber cell apoptotic process	0.00153	0.71	0.02	E2F1	E2F2
GO:0000209	protein polyubiquitination	0.00155	3.89	1.34	CCNF	DTL	PSMA7	PSMB2	PSMB5	PSMD12	PSMD14	PSMD2	PSMD7	SKP2	UBE2A
GO:0051276	chromosome organization	0.00165	1.06	0.09	CDCA8	CENPW	PTTG1
GO:0006096	glycolytic process	0.00169	1.41	0.18	GAPDH	GPI	PGK1	TPI1
GO:0006298	mismatch repair	0.00169	1.41	0.18	EXO1	PCNA	RNASEH2A	TDG
GO:0007017	microtubule-based process	0.00169	1.41	0.18	GTSE1	TUBA1B	TUBA1C	TUBB
GO:0071479	cellular response to ionizing radiation	0.00212	1.41	0.19	BLM	ECT2	RAD51	RAD51AP1
GO:0090263	positive regulation of canonical Wnt signaling pathway	0.00221	2.83	0.81	ASPM	PSMA7	PSMB2	PSMB5	PSMD12	PSMD14	PSMD2	PSMD7
GO:0002223	stimulatory C-type lectin receptor signaling pathway	0.0023	2.47	0.64	PSMA7	PSMB2	PSMB5	PSMD12	PSMD14	PSMD2	PSMD7
GO:0043488	regulation of mRNA stability	0.0023	2.47	0.64	PSMA7	PSMB2	PSMB5	PSMD12	PSMD14	PSMD2	PSMD7
GO:0050821	protein stabilization	0.00232	3.18	1.01	CCT3	CCT5	CCT6A	GAPDH	GTPBP4	GTSE1	HSP90AA1	HSPD1	TCP1
GO:0006357	regulation of transcription by RNA polymerase II	0.00239	2.47	6.6	CKS2	HMGB3	HSPD1	MYBL2	PTTG1	WDHD1	ZNF695
GO:0030705	cytoskeleton-dependent intracellular transport	0.00241	1.06	0.1	TUBA1B	TUBA1C	TUBB
GO:0010994	free ubiquitin chain polymerization	0.00253	0.71	0.03	UBE2C	UBE2S
GO:0021695	cerebellar cortex development	0.00253	0.71	0.03	EZH2	KIF14
GO:0030174	regulation of DNA-dependent DNA replication initiation	0.00253	0.71	0.03	CDT1	TICRR
GO:0031536	positive regulation of exit from mitosis	0.00253	0.71	0.03	CDCA5	UBE2C
GO:0044314	protein K27-linked ubiquitination	0.00253	0.71	0.03	UBE2S	UBE2T
GO:0045132	meiotic chromosome segregation	0.00253	0.71	0.03	NUF2	SGO1
GO:0071459	protein localization to chromosome centromeric region	0.00253	0.71	0.03	CENPA	HASPIN
GO:0071466	cellular response to xenobiotic stimulus	0.00253	0.71	0.03	E2F1	PCNA
GO:0090666	scaRNA localization to Cajal body	0.00253	0.71	0.03	DKC1	TCP1
GO:1902749	regulation of cell cycle G2/M phase transition	0.00253	0.71	0.03	GTSE1	PLK1
GO:0033209	tumor necrosis factor-mediated signaling pathway	0.00267	2.47	0.66	PSMA7	PSMB2	PSMB5	PSMD12	PSMD14	PSMD2	PSMD7
GO:0006457	protein folding	0.00273	2.83	0.84	CCT3	CCT5	CCT6A	DNAJB11	HSP90AA1	HSPE1	PPIA	TCP1
GO:0008156	negative regulation of DNA replication	0.00286	1.06	0.1	CDC6	GTPBP4	S100A11
GO:1903827	regulation of cellular protein localization	0.00286	1.06	0.1	CCNE1	CCNE2	HSP90AA1
GO:0042769	DNA damage response detection of DNA damage	0.00321	1.41	0.22	DTL	PCNA	RFC2	RFC4
GO:0006275	regulation of DNA replication	0.00335	1.06	0.11	CCNA2	DSCC1	ESCO2
GO:0010569	regulation of double-strand break repair via homologous recombination	0.00335	1.06	0.11	CHEK1	RAD51	RAD51AP1
GO:0030150	protein import into mitochondrial matrix	0.00335	1.06	0.11	TIMM17A	TIMM23	TOMM40
GO:0045995	regulation of embryonic development	0.00335	1.06	0.11	CDK1	RACGAP1	TDG
GO:0071539	protein localization to centrosome	0.00335	1.06	0.11	AURKA	SPAG5	STIL
GO:2000042	negative regulation of double-strand break repair via homologous recombination	0.00335	1.06	0.11	PARPBP	POLQ	RMI2
GO:0000018	regulation of DNA recombination	0.00375	0.71	0.03	ALYREF	KPNA2
GO:0007100	mitotic centrosome separation	0.00375	0.71	0.03	AURKA	KIF11
GO:0010216	maintenance of DNA methylation	0.00375	0.71	0.03	HELLS	UHRF1
GO:0035519	protein K29-linked ubiquitination	0.00375	0.71	0.03	UBE2S	UBE2T
GO:2000373	positive regulation of DNA topoisomerase (ATP-hydrolyzing) activity	0.00375	0.71	0.03	NCAPH	UHRF1
GO:0007283	spermatogenesis	0.00379	5.3	2.31	ASF1B	ASPM	CCNB1	CDC25C	CDK16	CIP2A	E2F1	H2AFX	KIFC1	POC1A	PRDX4	PTTG1	RACGAP1	SNRPA1	TRIP13
GO:0042276	error-prone translesion synthesis	0.0039	1.06	0.11	PCNA	RFC2	RFC4
GO:0070987	error-free translesion synthesis	0.0039	1.06	0.11	PCNA	RFC2	RFC4
GO:0006310	DNA recombination	0.00428	1.77	0.38	BLM	EXO1	HMGB3	RAD51	RAD54L
GO:0048511	rhythmic process	0.00428	1.77	0.38	CDK1	DTL	EZH2	SUV39H2	TOP2A
GO:0097711	ciliary basal body-plasma membrane docking	0.00445	2.12	0.54	CDK1	HSP90AA1	NEK2	PLK1	PLK4	TUBB
GO:0032466	negative regulation of cytokinesis	0.00519	0.71	0.04	AURKB	E2F8
GO:0032873	negative regulation of stress-activated MAPK cascade	0.00519	0.71	0.04	FOXM1	PBK
GO:0044806	G-quadruplex DNA unwinding	0.00519	0.71	0.04	BLM	DNA2
GO:0090267	positive regulation of mitotic cell cycle spindle assembly checkpoint	0.00519	0.71	0.04	MAD2L1	NDC80
GO:0010212	response to ionizing radiation	0.00548	1.41	0.25	DNMT3B	H2AFX	RAD54L	TICRR
GO:0010499	proteasomal ubiquitin-independent protein catabolic process	0.00584	1.06	0.13	PSMA7	PSMB2	PSMB5
GO:0006297	nucleotide-excision repair DNA gap filling;	0.0066	1.06	0.14	PCNA	RFC2	RFC4
GO:0071398	cellular response to fatty acid	0.0066	1.06	0.14	CCNB1	E2F1	NME1
GO:0000733	DNA strand renaturation	0.00685	0.71	0.05	BLM	RAD54L
GO:0045842	positive regulation of mitotic metaphase/anaphase transition	0.00685	0.71	0.05	DLGAP5	ESPL1
GO:0046653	tetrahydrofolate metabolic process	0.00685	0.71	0.05	MTHFD2	SHMT2
GO:0060253	negative regulation of glial cell proliferation	0.00685	0.71	0.05	IDH2	SOX11
GO:0075713	establishment of integrated proviral latency	0.00685	0.71	0.05	HMGA1	PPIA
GO:0085020	protein K6-linked ubiquitination	0.00685	0.71	0.05	UBE2S	UBE2T
GO:0000226	microtubule cytoskeleton organization	0.00688	2.12	0.59	CDK1	GAPDH	TACC3	TUBA1B	TUBA1C	TUBBGO:0000245;spliceosomal complex assembly;7.41e-03; 1.06;0.14;SNRPD1	SNRPG	SRPK1
GO:1900182	positive regulation of protein localization to nucleus	0.00741	1.06	0.14	CDK1	GTSE1	PLK1
GO:0048146	positive regulation of fibroblast proliferation	0.00747	1.41	0.27	CCNA2	CCNB1	CDC6	E2F1
GO:0050852	T cell receptor signaling pathway	0.0075	2.83	0.99	PSMA7	PSMB2	PSMB5	PSMD12	PSMD14	PSMD2	PSMD7	RIPK2
GO:0051782	negative regulation of cell division	0.00871	0.71	0.05	BLM	ORC6
GO:0055015	ventricular cardiac muscle cell development	0.00871	0.71	0.05	CCNB1	CDK1
GO:0034644	cellular response to UV	0.00924	1.41	0.29	AURKB	CDC25A	PBK	PCNA
Best mix correlations with CBX7					Number of genes in target list: 1135	with annotations: 943
Significant terms	Description	p-value	% target list	% universe	Associated genes
GO:0051301	cell division	1.56e-24	7.74	1.97	AURKA	BIRC5	BUB1	BUB1B	CCNA2	CCNB1	CCNB2	CCNE1	CCNE2	CCNF	CDC20	CDC25A	CDC25C	CDC6	CDCA2	CDCA3	CDCA5	CDCA8	CDK1	CDT1	CENPC	CENPE	CENPF	CENPW	CKS1B	CKS2	ERCC6L	FAM83D	HELLS	KIF11	KIF14	KIF18B	KIF2C	KIFC1	KLHL21	KNL1	KNSTRN	MAD2L1	NCAPG	NCAPH	NDC80	NEK2	NEK9	NR3C1	NUF2
GO:0007059	chromosome segregation	5.06e-17	2.86	0.39	BIRC5	CDCA2	CDT1	CENPC	CENPE	CENPF	CENPN	CENPW	HJURP	KNSTRN	NDC80	NEK2	NR3C1	NUF2	NUMA1	OIP5	RCC1	SETDB2	SGO1	SKA1	SKA3	SLC25A5	SPAG5	SPC25	SRPK1	TOP2A	TTK
GO:0000278	mitotic cell cycle	1.66e-13	3.5	0.78	AURKA	BUB1B	CDC6	CDCA5	CDT1	CENPC	CENPE	CENPF	CENPW	GEM	HASPIN	HGF	KIF11	KIF15	KIF18B	MYBL2	NDC80	NEK2	ORC1	PBK	PKMYT1	PLK1	RAN	SETDB2	SKA1	SKA3	TPX2	TUBA1B	TUBA1C	TUBB	TUBG2	TUBGCP6	WDHD1
GO:0007052	mitotic spindle organization	2.61e-13	2.01	0.25	AURKA	AURKB	CCNB1	CENPE	CEP126	KIF11	KIF4A	MECP2	NDC80	NUF2	POC1A	RAN	RCC1	SPC25	STIL	STMN1	TACC3	TTK	TUBG2
GO:0000070	mitotic sister chromatid segregation	1.13e-11	1.59	0.18	CDCA8	ESPL1	KIF18A	KIF18B	KIFC1	KNSTRN	MAD2L1	NDC80	NEK2	NUSAP1	PLK1	RAN	SPAG5	TUBG2	ZWINT
GO:0006260	DNA replication	7.02e-10	2.97	0.78	BLM	CDC45	CDC6	CDK1	CDT1	CHEK1	CLSPN	DBF4	DNA2	DONSON	DSCC1	DTL	EXO1	FEN1	MCM10	MCM2	MCM4	MCM6	ORC1	ORC6	PCLAF	RFC2	RFC4	RMI2	RNASEH2A	RRM2	TICRR	TIMELESS
GO:0031145	anaphase-promoting complex-dependent catabolic process	7.21e-09	2.12	0.46	AURKA	AURKB	BUB1B	CCNB1	CDC20	CDK1	ECRG4	FBXO31	MAD2L1	PLK1	PSMA7	PSMB2	PSMB5	PSMD12	PSMD14	PSMD2	PSMD7	PTTG1	UBE2C	UBE2S
GO:0000281	mitotic cytokinesis	7.44e-09	1.7	0.3	ANLN	CDT1	CENPA	CEP55	CFL1	ECT2	ESPL1	KIF20A	KIF23	KIF4A	NUSAP1	PLK1	RACGAP1	SNX33	SPTBN1	STMN1
GO:0007051	spindle organization	3.01e-08	0.95	0.09	ASPM	AURKA	AURKB	CHD3	KIF11	KIZ	KNSTRN	SPAG5	TTK
GO:0007094	mitotic spindle assembly checkpoint	7.07e-08	1.06	0.13	AURKB	BUB1	BUB1B	CDC20	CENPF	MAD2L1	PLK1	SPDL1	TRIP13	TTK
GO:0006270	DNA replication initiation	2.24e-07	1.17	0.17	CCNE1	CCNE2	CDC45	CDC6	MCM10	MCM2	MCM6	ORC1	ORC6	PRIM2	PURA
GO:0007018	microtubule-based movement	2.29e-07	1.91	0.46	CENPE	DNAH1	DYNC2H1	KIF11	KIF12	KIF13B	KIF14	KIF15	KIF17	KIF18A	KIF18B	KIF20A	KIF23	KIF2C	KIF4A	KIFC1	RACGAP1	STARD9
GO:0034080	CENP-A containing nucleosome assembly	3.3e-07	1.17	0.18	CENPA	CENPC	CENPI	CENPL	CENPN	CENPO	CENPU	CENPW	HJURP	KNL1	OIP5
GO:0051726	regulation of cell cycle	3.99e-07	2.33	0.69	CCNB1	CCNB2	CCNDBP1	CDC25A	CDK16	CENPF	DTL	E2F1	E2F2	E2F8	FOXM1	GRK5	MADD	MYBL2	NOP53	PCLAF	PER2	PLK1	PRDM11	PRR11	SKP2	SRSF5
GO:0000083	regulation of transcription involved in G1/S transition of mitotic cell cycle	1.53e-06	0.95	0.13	CCNE1	CDC45	CDC6	CDT1	E2F1	ORC1	PCNA	RRM2	TYMS
GO:0006268	DNA unwinding involved in DNA replication	3.18e-06	0.74	0.08	BLM	HMGA1	MCM2	MCM4	MCM6	PURA	RAD51
GO:0051315	attachment of mitotic spindle microtubules to kinetochore	4.21e-06	0.64	0.06	CDT1	CENPC	CENPE	KIF2C	NDC80	NUF2
GO:0000082	G1/S transition of mitotic cell cycle	5.04e-06	1.91	0.57	CCNE1	CCNE2	CDC25A	CDC45	CDC6	CDKN3	CDT1	DBF4	IQGAP3	MCM10	MCM2	MCM4	MCM6	ORC1	ORC6	PRIM2	RCC1	SKP2
GO:0000079	regulation of cyclin-dependent protein serine/threonine kinase activity	6.5e-06	1.38	0.32	BLM	CCNA2	CCNB1	CCNB2	CCNE1	CCNE2	CCNF	CDC25A	CDC25C	CDC6	CDKN3	GTPBP4	PKMYT1
GO:0051988	regulation of attachment of spindle microtubules to kinetochore	8.65e-06	0.53	0.04	ECT2	KNSTRN	NEK2	RACGAP1	SPAG5
GO:0000132	establishment of mitotic spindle orientation	1.39e-05	0.95	0.17	CENPA	FGF10	MAD2L1	NDC80	NUMA1	PLK1	SAPCD2	SPDL1	SPRY2
GO:0007095	mitotic G2 DNA damage checkpoint	1.56e-05	0.74	0.1	BLM	CDK1	CLSPN	DONSON	FOXO4	NOP53	SYF2
GO:0044772	mitotic cell cycle phase transition	1.64e-05	0.85	0.13	CCNA2	CCNB1	CCNB2	CCNE1	CCNE2	CCNF	CDK1	CKS2
GO:0051310	metaphase plate congression	1.69e-05	0.64	0.07	CENPE	CENPF	FAM83D	GEM	KIF2C	NDC80
GO:0086012	membrane depolarization during cardiac muscle cell action potential	1.69e-05	0.64	0.07	ATP1A2	CACNA1D	SCN1B	SCN2B	SCN3B	SCN4B
GO:1901990	regulation of mitotic cell cycle phase transition	2.08e-05	1.59	0.46	BUB1B	CCNB1	CDC20	CDK1	MAD2L1	PLK1	PSMA7	PSMB2	PSMB5	PSMD12	PSMD14	PSMD2	PSMD7	UBE2C	XPC
GO:0000076	DNA replication checkpoint	2.2e-05	0.53	0.05	CDC45	CDC6	CDT1	DNA2	TIMELESS
GO:0050821	protein stabilization	2.62e-05	2.55	1.01	ANK2	ATP1B2	CCT3	CCT5	CCT6A	CREBL2	GAPDH	GPIHBP1	GTPBP4	GTSE1	HSP90AA1	HSPD1	IGF1	NOP53	PER3	PINK1	PLPP3	PRKN	SMAD3	SOX17	TCP1	TESC	TMEM88	USP19
GO:0051382	kinetochore assembly	2.99e-05	0.64	0.07	CENPA	CENPC	CENPE	CENPF	CENPN	CENPW
GO:0007080	mitotic metaphase plate congression	3.01e-05	1.06	0.22	CCNB1	CDCA5	CDCA8	CENPE	CEP55	KIF14	KIF18A	KIF2C	KIFC1	SPDL1
GO:0045740	positive regulation of DNA replication	3.29e-05	0.85	0.14	CACYBP	CDK1	CDT1	CTC1	DNA2	FGF10	GLI1	PCNA
GO:1904871	positive regulation of protein localization to Cajal body	4.74e-05	0.53	0.05	CCT3	CCT5	CCT6A	DKC1	TCP1
GO:0000086	G2/M transition of mitotic cell cycle	5.54e-05	2.01	0.73	ABCB1	AURKA	CCNA2	CCNB1	CCNB2	CDC25A	CDC25C	CDK1	FOXM1	HSP90AA1	MELK	NEK2	PKMYT1	PLK1	PLK4	PPP1R12B	SFI1	SKP2	TUBB
GO:0006281	DNA repair	6.11e-05	2.86	1.26	BLM	BOD1L1	BTG2	CDK1	CHEK1	CLSPN	EPC2	EXO1	FEN1	FOXM1	NOP53	PARP3	PARPBP	POLQ	PTTG1	RAD51	RAD51AP1	RAD54L	RMI2	TICRR	TIMELESS	UBE2A	UBE2T	UHRF1	WDHD1	XPA	XPC
GO:0090051	negative regulation of cell migration involved in sprouting angiogenesis	7.95e-05	0.64	0.09	CARD10	HDAC5	MAP2K5	MEOX2	MMRN2	STARD13
GO:0000122	negative regulation of transcription by RNA polymerase II	8.8e-05	7.42	4.64	APBB1	ARID5A	AURKB	BTG2	CAV1	CBX2	CBX6	CBX7	CCNE1	CIC	CRY2	DNMT3B	E2F1	E2F2	E2F8	EDNRB	EID1	ELANE	ENO1	EZH1	EZH2	FOXM1	FOXO4	HDAC5	HDAC7	IGBP1	IKZF5	KANK2	KLF2	LDB2	MAP2K5	MECP2	MEF2C	MXD4	MYOCD	N4BP2L2	NOP53	NR3C1	PCNA	PDE2A	PER2	PER3	PLK1	POU6F1	PRKN
GO:1904851	positive regulation of establishment of protein localization to telomere	9.05e-05	0.53	0.06	CCT3	CCT5	CCT6A	DKC1	TCP1
GO:0031146	SCF-dependent proteasomal ubiquitin-dependent protein catabolic process	0.000144	1.59	0.54	CCNF	FBXL17	FBXL3	FBXL5	FBXO31	FBXW4	KIF14	PSMA7	PSMB2	PSMB5	PSMD12	PSMD14	PSMD2	PSMD7	SKP2
GO:0086091	regulation of heart rate by cardiac conduction	0.000146	0.95	0.22	ANK2	CACNA1D	CAV1	KCNA5	KCND3	SCN1B	SCN2B	SCN3B	SCN4B
GO:0000727	double-strand break repair via break-induced replication	0.000159	0.53	0.06	CDC45	GINS2	MCM2	MCM4	MCM6
GO:0034501	protein localization to kinetochore	0.000159	0.53	0.06	AURKB	CDK1	KNL1	SPDL1	TTK
GO:0051256	mitotic spindle midzone assembly	0.000258	0.42	0.04	AURKB	KIF23	KIF4A	RACGAP1
GO:0007077	mitotic nuclear envelope disassembly	0.00026	0.53	0.07	CCNB1	CCNB2	CDK1	NEK9	PLK1
GO:0045995	regulation of embryonic development	0.000358	0.64	0.11	CDK1	LAMA2	LAMA3	RACGAP1	SOX17	TDG
GO:0031297	replication fork processing	0.000444	0.74	0.15	ALYREF	BLM	BOD1L1	EME1	PCNA	RAD51	TONSL
GO:0007049	cell cycle	0.00055	2.86	1.42	APPL2	CCNDBP1	CDCA2	CDCA3	CHEK1	CKS1B	CREBL2	E2F2	EID1	ERCC6L	FAM107A	FANCI	HELLS	HJURP	KLHL21	MKI67	NR3C1	OIP5	PARD3B	PIMREG	SPC24	SUV39H2	TRIOBP	TSPYL2	TTC28	TXNIP	UHRF1
GO:0042742	defense response to bacterium	0.000551	0.11	1.1	ELANE
GO:0006302	double-strand break repair	0.000567	1.17	0.37	ABRAXAS1	APBB1	CDCA5	EME1	ESCO2	FEN1	H2AFX	MARF1	PARP3	POLQ	TRIP13
GO:0043137	DNA replication removal of RNA primer;	0.0006	0.32	0.02	DNA2	FEN1	RNASEH2A
GO:0051450	myoblast proliferation	0.0006	0.32	0.02	ATOH8	HGF	IGF1
GO:1990086	lens fiber cell apoptotic process	0.0006	0.32	0.02	E2F1	E2F2	TGFBR2
GO:0045766	positive regulation of angiogenesis	0.00062	1.8	0.74	ANGPT4	AQP1	CD34	CDH5	CMA1	CX3CR1	FGF2	HGF	HSPB6	RAMP2	RAPGEF3	SMOC2	TEK	TGFBR2	TIE1	TNFSF12	VEGFD
GO:0002250	adaptive immune response	0.000677	0.53	1.84	BMX	CD1C	MARCH8	RIPK2	RNF125
GO:0006977	DNA damage response signal transduction by p53 class mediator resulting in cell cycle arrest	0.000733	1.06	0.32	AURKA	BTG2	CCNB1	CDC25C	CDK1	CNOT6L	E2F1	E2F8	GTSE1	PCNA
GO:0007599	hemostasis	0.00085	0.42	0.05	AVPR2	GPI	P2RY12	VWF
GO:0008608	attachment of spindle microtubules to kinetochore	0.00085	0.42	0.05	AURKB	KNL1	NDC80	SGO1
GO:0048251	elastic fiber assembly	0.00085	0.42	0.05	MFAP4	MYH11	THSD4	TNXB
GO:0051983	regulation of chromosome segregation	0.00085	0.42	0.05	AURKB	BUB1	KIF2C	MKI67
GO:1904874	positive regulation of telomerase RNA localization to Cajal body	0.00086	0.53	0.09	CCT3	CCT5	CCT6A	DKC1	TCP1
GO:0090307	mitotic spindle assembly	0.000884	0.74	0.17	BIRC5	CDC20	KIF11	KIFC1	MYBL2	NEK2	TPX2
GO:0032508	DNA duplex unwinding	0.00091	1.27	0.45	BLM	CDC45	CHD2	CHD3	DNA2	DSCC1	ERCC6L	GINS1	GINS2	POLQ	RFC2	RFC4
GO:0010389	regulation of G2/M transition of mitotic cell cycle	0.00102	1.27	0.45	AURKA	CDK1	CENPF	HMMR	HSP90AA1	KIF14	NEK2	PLK1	PLK4	SFI1	TPX2	TUBB
GO:0008283	cell population proliferation	0.00104	2.44	1.19	APPL2	AURKB	AXIN2	BUB1	BYSL	CD34	CDC25A	CDC25C	CDK1	CENPF	CKS2	COL4A3BP	DLGAP5	E2F8	FAM83D	IGF1	MCM10	MELK	MKI67	PAK5	TACC3	TP63	VEGFD
GO:0006284	base-excision repair	0.00109	0.74	0.18	DNA2	FEN1	HMGA1	NEIL3	POLQ	TDG	XPA
GO:0007019	microtubule depolymerization	0.0012	0.53	0.09	KIF14	KIF18A	KIF18B	KIF2C	STMN1
GO:0086002	cardiac muscle cell action potential involved in contraction	0.0012	0.53	0.09	CACNA1D	SCN1B	SCN2B	SCN3B	SCN4B
GO:0033314	mitotic DNA replication checkpoint	0.00136	0.42	0.06	CDC6	CLSPN	ORC1	TICRR
GO:0086009	membrane repolarization	0.00136	0.42	0.06	ATP1A2	ATP1B2	KCND3	KCNIP2
GO:0032201	telomere maintenance via semi-conservative replication	0.00141	0.64	0.14	DNA2	FEN1	PCNA	PRIM2	RFC2	RFC4
GO:0000915	actomyosin contractile ring assembly	0.00144	0.32	0.03	ANLN	KIF23	RACGAP1
GO:0010994	free ubiquitin chain polymerization	0.00144	0.32	0.03	PRKN	UBE2C	UBE2S
GO:0044314	protein K27-linked ubiquitination	0.00144	0.32	0.03	PRKN	UBE2S	UBE2T
GO:0046602	regulation of mitotic centrosome separation	0.00144	0.32	0.03	CHEK1	KIF11	NEK2
GO:0051754	meiotic sister chromatid cohesion centromeric	0.00144	0.32	0.03	BUB1	BUB1B	SGO2
GO:0055012	ventricular cardiac muscle cell differentiation	0.00144	0.32	0.03	MEF2C	MYOCD	RXRA
GO:0061299	retina vasculature morphogenesis in camera-type eye	0.00144	0.32	0.03	ARHGEF15	FZD4	RHOJ
GO:1902749	regulation of cell cycle G2/M phase transition	0.00144	0.32	0.03	GTSE1	NEK10	PLK1
GO:1903142	positive regulation of establishment of endothelial barrier	0.00144	0.32	0.03	ADD1	CDH5	CLDN5
GO:2000615	regulation of histone H3-K9 acetylation	0.00144	0.32	0.03	CHEK1	HDAC5	RAPGEF3
GO:0060236	regulation of mitotic spindle organization	0.00162	0.53	0.1	NUMA1	PARP3	PKD1	TACC3	TPX2
GO:0043547	positive regulation of GTPase activity	0.00168	3.29	1.84	ADGRB3	AGAP11	AGFG2	ARHGAP19	ARHGAP6	ARHGEF15	ARRB1	CCL14	CCL7	DEPDC1	DEPDC1B	DOCK1	ECT2	ELMOD3	EZH2	FAM13B	GNB5	IQSEC1	PGAM5	PREX2	RAB11FIP2	RACGAP1	RAPGEF3	RASA4	RGS12	RGS5	S1PR1	SGSM2	STARD13	SYNGAP1	TBC1D7
GO:0007186	G protein-coupled receptor signaling pathway	0.00174	4.14	6.5	ACKR1	ADCY4	ADCYAP1R1	ADGRA2	ADGRB3	ADGRD1	ADGRL4	ADRB2	AGTR1	AKAP12	ARRB1	AVPR2	CCL14	CCL7	CX3CR1	ECT2	EDNRB	FZD4	GNG11	GNG7	GPR146	GRK5	LPAR6	NPR1	NPY2R	P2RY12	P2RY13	PDE1A	PDE2A	PDE7B	PREX2	RAMP2	RGS12	RGS5	S1PR1	SSTR1	TAC1	VIPR1	ZNF219
GO:0060045	positive regulation of cardiac muscle cell proliferation	0.00177	0.64	0.14	CCNB1	CDK1	FGF2	GLI1	MEF2C	TGFBR3
GO:0032212	positive regulation of telomere maintenance via telomerase	0.00194	0.74	0.19	AURKB	CCT3	CCT5	CCT6A	DKC1	NEK2	TCP1
GO:0035999	tetrahydrofolate interconversion	0.00204	0.42	0.06	MTHFD2	MTHFR	SHMT2	TYMS
GO:0072425	signal transduction involved in G2 DNA damage checkpoint	0.00204	0.42	0.06	ABRAXAS1	CHEK1	DTL	PLK1
GO:0006094	gluconeogenesis	0.00217	0.85	0.25	ENO1	GAPDH	GPD1	GPI	PER2	PGK1	SLC25A12	TPI1
GO:0006955	immune response	0.00236	1.06	2.48	CD1C	COL4A3BP	CTSG	CX3CR1	GEM	PNP	SMAD3	TGFBR3	TNFSF12	ULBP2
GO:0060048	cardiac muscle contraction	0.00252	0.85	0.26	ATP1A2	CASQ2	SCN1B	SCN2B	SCN3B	SCN4B	TNNC1	TNNT3
GO:0035725	sodium ion transmembrane transport	0.00267	1.06	0.38	SCN1B	SCN2B	SCN3A	SCN3B	SCN4A	SCN4B	SCN7A	SLC17A7	SLC24A1	TPCN1
GO:0010971	positive regulation of G2/M transition of mitotic cell cycle	0.0027	0.64	0.15	CCNB1	CDC25A	CDC25C	CDK1	DTL	MECP2
GO:0035519	protein K29-linked ubiquitination	0.00276	0.32	0.03	PRKN	UBE2S	UBE2T
GO:0045143	homologous chromosome segregation	0.00276	0.32	0.03	ESPL1	PLK1	PTTG1
GO:0051383	kinetochore organization	0.00276	0.32	0.03	CDT1	NDC80	NUF2
GO:0071560	cellular response to transforming growth factor beta stimulus	0.00286	0.95	0.32	CAV1	CLEC3B	CX3CR1	MEF2C	NR3C1	PDCD5	PDE2A	PDGFD	SMAD3
GO:0000022	mitotic spindle elongation	0.0029	0.21	0.01	KIF23	PRC1
GO:0032224	positive regulation of synaptic transmission cholinergic	0.0029	0.21	0.01	LAMA2	TAC1
GO:0035281	pre-miRNA export from nucleus	0.0029	0.21	0.01	RAN	XPO5
GO:0038154	interleukin-11-mediated signaling pathway	0.0029	0.21	0.01	IL11RA	IL6ST
GO:0044381	glucose import in response to insulin stimulus	0.0029	0.21	0.01	SLC2A4	TRARG1
GO:0046104	thymidine metabolic process	0.0029	0.21	0.01	TK1	TK2
GO:0046878	positive regulation of saliva secretion	0.0029	0.21	0.01	AQP1	TAC1
GO:0051946	regulation of glutamate uptake involved in transmission of nerve impulse	0.0029	0.21	0.01	ATP1A2	PER2
GO:0060443	mammary gland morphogenesis	0.0029	0.21	0.01	STAT6	TGFBR2
GO:1902283	negative regulation of primary amine oxidase activity	0.0029	0.21	0.01	AOC3	PRKN
GO:1904139	regulation of microglial cell migration	0.0029	0.21	0.01	CX3CR1	P2RY12
GO:1905448	positive regulation of mitochondrial ATP synthesis coupled electron transport	0.0029	0.21	0.01	CCNB1	CDK1
GO:0090090	negative regulation of canonical Wnt signaling pathway	0.00291	2.01	0.97	AXIN2	CAV1	GLI1	GPC3	IGFBP4	IGFBP6	JADE1	MCC	PRKN	PSMA7	PSMB2	PSMB5	PSMD12	PSMD14	PSMD2	PSMD7	RBMS3	SOX17	TMEM88
GO:0006271	DNA strand elongation involved in DNA replication	0.00293	0.42	0.07	GINS1	GINS2	MCM4	RFC4
GO:0043116	negative regulation of vascular permeability	0.00293	0.42	0.07	AKAP12	PDE2A	RAMP2	SLIT2
GO:1904668	positive regulation of ubiquitin protein ligase activity	0.00293	0.42	0.07	CDC20	PLK1	UBE2C	UBE2S
GO:0016579	protein deubiquitination	0.00335	2.76	1.5	ABRAXAS1	ADRB2	CCNA2	CDC20	CDC25A	CDK1	CLSPN	FOXO4	IL33	OTUD1	OTUD7A	PRKN	PSMA7	PSMB2	PSMB5	PSMD12	PSMD14	PSMD2	PSMD7	SKP2	SMAD3	TAB1	TADA2B	TRAF3	USP19	USP20
GO:0006974	cellular response to DNA damage stimulus	0.00341	2.55	1.37	APBB1	BCL2	BLM	BOD1L1	BTG2	CHD2	CHEK1	DTL	FBXO31	H2AFX	MCM10	NOP53	PCLAF	PHF1	POLQ	RAD51	TIMELESS	TOP2A	UBE2T	WDHD1	ZBTB38	ZBTB4	ZBTB40	ZBTB47
GO:0007088	regulation of mitotic nuclear division	0.00355	0.53	0.11	CDC25C	MKI67	NEK2	PKMYT1	RCC1
GO:0010881	regulation of cardiac muscle contraction by regulation of the release of sequestered calcium ion	0.00355	0.53	0.11	ANK2	ATP1A2	CASQ2	GSTM2	HRC
GO:2000649	regulation of sodium ion transmembrane transporter activity	0.00355	0.53	0.11	FXYD1	SCN1B	SCN2B	SCN3B	SCN4B
GO:0045087	innate immune response	0.00366	1.27	2.72	ARID5A	CX3CR1	HMGB3	PJA2	PPP1R14B	RIPK2	SKP2	SRPK1	TRAF3	TREM1	TRIM23	TRIM4
GO:0048146	positive regulation of fibroblast proliferation	0.00383	0.85	0.27	AQP1	CCNA2	CCNB1	CDC6	E2F1	FGF10	IGF1	PDGFD
GO:0001570	vasculogenesis	0.0041	0.95	0.34	CAV1	FZD4	HDAC7	MYOCD	NTRK2	RAMP2	SOX17	TGFBR2	TIE1
GO:0016525	negative regulation of angiogenesis	0.00443	1.17	0.47	ADGRB3	ANGPT4	CX3CR1	ECSCR	FOXO4	MECP2	NPR1	PGK1	SPRY2	TEK	TIE1
GO:0051497	negative regulation of stress fiber assembly	0.00445	0.53	0.12	ARHGAP6	MYOC	S1PR1	STMN1	WASF2
GO:0006267	pre-replicative complex assembly involved in nuclear cell cycle DNA replication	0.00464	0.32	0.04	MCM2	MCM4	MCM6
GO:0015793	glycerol transport	0.00464	0.32	0.04	AQP1	AQP7	AQP9
GO:0032873	negative regulation of stress-activated MAPK cascade	0.00464	0.32	0.04	FOXM1	IGBP1	PBK
GO:1900264	positive regulation of DNA-directed DNA polymerase activity	0.00464	0.32	0.04	DSCC1	RFC2	RFC4
GO:0097421	liver regeneration	0.00471	0.64	0.17	AURKA	EZH2	GLI1	PCNA	SRSF5	TYMS
GO:0014898	cardiac muscle hypertrophy in response to stress	0.00544	0.42	0.08	CAMTA2	EZH2	KLF15	MEF2C
GO:0033147	negative regulation of intracellular estrogen receptor signaling pathway	0.00544	0.42	0.08	CRIPAK	KANK2	TP63	ZNF366
GO:0002040	sprouting angiogenesis	0.00558	0.64	0.18	ADGRA2	E2F8	FLT4	RAMP2	TEK	VEGFD
GO:0048565	digestive tract development	0.00558	0.64	0.18	ALX4	CCNB1	FAT4	MYOCD	PKD1	TGFBR2
GO:2000134	negative regulation of G1/S transition of mitotic cell cycle	0.00583	0.74	0.23	BCL2	CTDSP1	CTDSP2	EZH2	FAM107A	JADE1	KANK2
GO:0033138	positive regulation of peptidyl-serine phosphorylation	0.00584	1.17	0.49	ARRB1	BCL2	CAV1	CREBL2	HSP90AA1	NTRK2	PINK1	RAPGEF3	RIPK2	SH2D3C	SPRY2
GO:0043254	regulation of protein complex assembly	0.00711	0.42	0.09	GFAP	HJURP	HSP90AA1	PINK1
GO:0051276	chromosome organization	0.00711	0.42	0.09	CDCA8	CENPW	GEM	PTTG1
GO:0014009	glial cell proliferation	0.00713	0.32	0.05	LEPR	LGI4	SOX11
GO:0030071	regulation of mitotic metaphase/anaphase transition	0.00713	0.32	0.05	CDC6	CENPE	PLK1
GO:0042074	cell migration involved in gastrulation	0.00713	0.32	0.05	GPC3	MEGF8	SOX17
GO:0051593	response to folic acid	0.00713	0.32	0.05	GSN	MTHFR	TYMS
GO:0060371	regulation of atrial cardiac muscle cell membrane depolarization	0.00713	0.32	0.05	SCN1B	SCN2B	SCN3B
GO:0070831	basement membrane assembly	0.00713	0.32	0.05	LAMB2	NTN4	RAMP2
GO:0085020	protein K6-linked ubiquitination	0.00713	0.32	0.05	PRKN	UBE2S	UBE2T
GO:0006259	DNA metabolic process	0.00813	0.53	0.14	DNASE1L3	KPNA2	NME1	RAN	TK1
GO:0006576	cellular biogenic amine metabolic process	0.0084	0.21	0.02	MAOA	MECP2
GO:0021834	chemorepulsion involved in embryonic olfactory bulb interneuron precursor migration	0.0084	0.21	0.02	SLIT2	SLIT3
GO:0034421	post-translational protein acetylation	0.0084	0.21	0.02	DSCC1	ESCO2
GO:0035984	cellular response to trichostatin A	0.0084	0.21	0.02	EZH2	MEF2C
GO:0045069	regulation of viral genome replication	0.0084	0.21	0.02	BCL2	PPIA
GO:0048807	female genitalia morphogenesis	0.0084	0.21	0.02	FGF10	TP63
GO:0061364	apoptotic process involved in luteolysis	0.0084	0.21	0.02	SLIT2	SLIT3
GO:0071314	cellular response to cocaine	0.0084	0.21	0.02	CCNA2	CRHBP
GO:0099074	mitochondrion to lysosome transport	0.0084	0.21	0.02	PINK1	PRKN
GO:0110032	positive regulation of G2/MI transition of meiotic cell cycle	0.0084	0.21	0.02	CDC25A	CDC25C
GO:1902803	regulation of synaptic vesicle transport	0.0084	0.21	0.02	PINK1	PRKN
GO:1902958	positive regulation of mitochondrial electron transport NADH to ubiquinone	0.0084	0.21	0.02	ISCU	PINK1
GO:1902990	mitotic telomere maintenance via semi-conservative replication	0.0084	0.21	0.02	DNA2	PCNA
GO:0006936	muscle contraction	0.00846	1.38	0.63	COL4A3BP	FXYD1	HRC	KCNIP2	LMOD1	MYH11	MYOM1	SCN4A	SCN7A	SGCA	SORBS1	SORBS3	TNNT3
GO:0071456	cellular response to hypoxia	0.00846	1.38	0.63	ANGPT4	AQP1	BCL2	CCNA2	CCNB1	CPEB2	E2F1	MGARP	NOP53	PGK1	PINK1	SLC2A4	SUV39H2
GO:0006470	protein dephosphorylation	0.00847	1.7	0.84	BCL2	CTDSP1	CTDSP2	CYCS	DLGAP5	MTMR3	PGAM5	PLPP1	PLPP3	PPM1G	PPM1M	PPP1R3E	PTPRB	PTPRT	TAB1	TNS2
GO:0000723	telomere maintenance	0.00865	0.74	0.25	BLM	CCNE1	CCNE2	CTC1	DNA2	PARP3	PCNA
GO:0019229	regulation of vasoconstriction	0.00908	0.42	0.09	AGTR1	ATP1A2	KCNA5	PER2
GO:0086010	membrane depolarization during action potential	0.00908	0.42	0.09	SCN3A	SCN3B	SCN4A	SCN7A
GO:0007517	muscle organ development	0.00968	1.17	0.52	ALX4	CENPF	CHD2	FOXO4	IGF1	ITGA7	LAMA2	MEF2C	MEF2D	POU6F1	SGCA
GO:1900182	positive regulation of protein localization to nucleus	0.00972	0.53	0.14	CARD10	CDK1	GTSE1	NGFR	PLK1
GO:0003151	outflow tract morphogenesis	0.00978	0.74	0.26	CLDN5	MEF2C	NPY2R	SOX11	SOX17	TGFBR2	TGFBR3
GO:0010972	negative regulation of G2/M transition of mitotic cell cycle	0.00988	0.85	0.32	AURKA	PSMA7	PSMB2	PSMB5	PSMD12	PSMD14	PSMD2	PSMD7
[truncated: 28 more columns]

## Sheet: CBX8
Gene ontology analysis of CBX8 for biological processes
Best positive correlations with CBX8				Number of genes in target list: 39， with annotations: 34
Significant terms	Description	p-value	% target list	% universe	Associated genes
GO:0070125	mitochondrial translational elongation	2.59e-05	11.76	0.51	MRPL12	MRPL38	MRPL58	MRPS7
GO:0070126	mitochondrial translational termination	2.59e-05	11.76	0.51	MRPL12	MRPL38	MRPL58	MRPS7
GO:0006406	mRNA export from nucleus	4.25e-05	11.76	0.58	ALYREF	EIF4A3	NUP85	U2AF2
GO:0006405	RNA export from nucleus	7.85e-05	8.82	0.25	ALYREF	EIF4A3	U2AF2
GO:0031124	mRNA 3'-end processing	0.000203	8.82	0.34	ALYREF	EIF4A3	U2AF2
GO:0030150	protein import into mitochondrial matrix	0.000614	5.88	0.11	PAM16	TIMM17B
GO:0071539	protein localization to centrosome	0.000614	5.88	0.11	CEP131	CSNK1D
GO:0031297	replication fork processing	0.00125	5.88	0.15	ALYREF	CENPX
GO:0007072	positive regulation of transcription involved in exit from mitosis	0.00194	2.94	0.01	SIRT7
GO:0045137	development of primary sexual characteristics	0.00194	2.94	0.01	CBX2
GO:0072715	cellular response to selenite ion	0.00194	2.94	0.01	EIF4A3
GO:1904570	negative regulation of selenocysteine incorporation	0.00194	2.94	0.01	EIF4A3
GO:1904574	negative regulation of selenocysteine insertion sequence binding	0.00194	2.94	0.01	EIF4A3
GO:0000278	mitotic cell cycle	0.00231	8.82	0.78	ANAPC11	RECQL5	TBCD
GO:1905426	positive regulation of Wnt-mediated midbrain dopaminergic neuron differentiation	0.00388	2.94	0.01	CSNK1D
GO:0051301	cell division	0.00428	11.76	1.97	ANAPC11	CENPX	LLGL2	RECQL5
GO:0000379	tRNA-type intron splice site recognition and cleavage	0.00582	2.94	0.02	TSEN54
GO:0006835	dicarboxylic acid transport	0.00582	2.94	0.02	SLC25A10
GO:0015709	thiosulfate transport	0.00582	2.94	0.02	SLC25A10
GO:0015729	oxaloacetate transport	0.00582	2.94	0.02	SLC25A10
GO:0032878	regulation of establishment or maintenance of cell polarity	0.00582	2.94	0.02	LLGL2
GO:1902356	oxaloacetate(2-) transmembrane transport	0.00582	2.94	0.02	SLC25A10
GO:1902511	negative regulation of apoptotic DNA fragmentation	0.00582	2.94	0.02	PAM16
GO:0016925	protein sumoylation	0.00728	5.88	0.38	CBX4	NUP85
GO:0002943	tRNA dihydrouridine synthesis	0.00775	2.94	0.02	DUS1L
GO:0031401	positive regulation of protein modification process	0.00775	2.94	0.02	ASPSCR1
GO:0035947	regulation of gluconeogenesis by regulation of transcription from RNA polymerase II promoter	0.00775	2.94	0.02	FOXK2
GO:0071423	malate transmembrane transport	0.00775	2.94	0.02	SLC25A10
GO:0072757	cellular response to camptothecin	0.00775	2.94	0.02	RECQL5
GO:0099578	regulation of translation at postsynapse modulating synaptic transmission	0.00775	2.94	0.02	EIF4A3
GO:1990414	replication-born double-strand break repair via sister chromatid exchange	0.00775	2.94	0.02	RECQL5
GO:0051294	establishment of spindle orientation	0.00968	2.94	0.03	LLGL2
GO:0070221	sulfide oxidation using sulfide:quinone oxidoreductase	0.00968	2.94	0.03	SLC25A10
GO:2000052	positive regulation of non-canonical Wnt signaling pathway	0.00968	2.94	0.03	CSNK1D
No negative gene correlation with CBX8
