# Supplementary material for: Bioinformatic analysis of the expression and prognostic value of chromobox family proteins in human breast cancer
Source: Sci Rep. 2020 Oct 20;10:17739. doi: 10.1038/s41598-020-74792-5 (PMC7576141; doi:10.1038/s41598-020-74792-5)
Supplement: Supplementary file 8 — Supplementary Table 3. [file 41598_2020_74792_MOESM8_ESM.xlsx]

## Sheet: CBX1
Gene ontology analysis of CBX1 for cellular components
Best positive correlations with CBX1				Number of genes in target list: 24, with annotations: 23
Significant terms	Description	p-value	% target list	% universe	Associated genes
GO:0005654	nucleoplasm	1.97e-05	56.52	16.96	CBX1	DBF4B	EME1	KAT7	KPNB1	MRPL10	PHB	PNPO	PSMC3IP	SNF8	SRSF1	UBE2Z	UTP18
GO:0005720	nuclear heterochromatin	0.000307	8.7	0.11	CBX1	EME1
GO:0005634	nucleus	0.000792	65.22	30.12	CBX1	CDK5RAP3	DBF4B	KAT7	KPNB1	MBTD1	NFE2L1	NPEPPS	PHB	SNF8	SP2	SRSF1	TUBG1	UBE2Z	UTP18
GO:0031431	Dbf4-dependent protein kinase complex	0.00249	4.35	0.01	DBF4B
GO:0000790	nuclear chromatin	0.00291	13.04	1.26	DBF4B	EME1	KAT7
GO:0000814	ESCRT II complex	0.00373	4.35	0.02	SNF8
GO:0005827	polar microtubule	0.00621	4.35	0.03	TUBG1
GO:0045263	proton-transporting ATP synthase complex coupling factor F(o)	0.00621	4.35	0.03	ATP5MC1
GO:0048476	Holliday junction resolvase complex	0.00621	4.35	0.03	EME1
GO:0015934	large ribosomal subunit	0.00745	4.35	0.03	MRPL10
GO:0001940	male pronucleus	0.00868	4.35	0.04	CBX1
GO:0034388	Pwp2p-containing subcomplex of 90S preribosome	0.00868	4.35	0.04	UTP18
GO:0055037	recycling endosome	0.00907	8.7	0.63	SNF8	TUBG1
GO:0005819	spindle	0.00953	8.7	0.64	CBX1	TUBG1
No negative gene correlation with CBX1

## Sheet: CBX2
Gene ontology analysis of CBX2 for cellular components
Best positive correlations with CBX2					Number of genes in target list: 511, with annotations: 484
Significant terms	Description	p-value	% target list	% universe	Associated genes
GO:0005654	nucleoplasm	4.32e-23	35.33	16.96	ABCF1	ABTB2	ADRM1	AGO2	ALYREF	ANLN	ASF1B	AURKA	AURKB	BEND3	BIRC5	BLM	BOP1	BUB1	BYSL	CBX2	CBX8	CCNA2	CCNB1	CCNE1	CCNE2	CDC20	CDC25A	CDC25B	CDC25C	CDC45	CDC6	CDC7	CDCA2	CDCA4	CDCA5	CDCA7	CDCA8	CDK1	CDK2AP1	CDK8	CDT1	CENPA	CENPE	CENPF	CENPI	CENPL	CENPN	CENPO	CENPW
GO:0005829	cytosol	2.28e-21	47.11	27.14	AARS	ABCD1	ABCF1	ACTR3	ADA	ADRM1	AGO2	ALYREF	AMD1	AMER1	ARHGAP11A	ASNS	ATP6V1C2	AURKA	AURKB	BAK1	BIRC5	BLM	BUB1	BUB1B	BYSL	C15orf39	C1orf198	CAVIN4	CCNA2	CCNB1	CCNB2	CCNE1	CCNE2	CCNF	CCT5	CCT6A	CDC20	CDC25A	CDC25B	CDC25C	CDC6	CDCA2	CDCA3	CDCA4	CDCA5	CDCA7	CDCA8	CDK1	CDK16
GO:0005634	nucleus	2.51e-20	50	30.12	ABTB2	ACTR3	AGO2	ARNTL2	ASPM	AUNIP	AURKA	AURKB	BIRC5	BLM	BOP1	BYSL	CBX2	CBX8	CCNA2	CCNB1	CCNB2	CCNE1	CCNE2	CCNF	CCNQ	CDC20	CDC25A	CDC25B	CDC25C	CDC45	CDC6	CDC7	CDCA5	CDCA7	CDCA8	CDK1	CDK16	CDK2AP1	CDK8	CDT1	CENPA	CENPE	CENPF	CENPN	CFAP20	CFL1	CHAF1B	CHEK1	CHFR
GO:0000775	chromosome					centromeric region;9.22e-20; 4.34; 0.29;BIRC5	CDCA5	CDCA8	CENPA	CENPE	CENPF	CENPL	CENPW	DNMT3A	DSCC1	HJURP	INCENP	KIF2C	MIS18A	NDC80	NUF2	OIP5	SGO1	SGO2	SMC1B	SUV39H2
GO:0000777	condensed chromosome kinetochore	4.46e-17	4.75	0.48	BIRC5	BUB1	BUB1B	CDT1	CENPE	CENPN	CENPW	ERCC6L	HJURP	INCENP	KIF2C	KNL1	KNSTRN	MAD2L1	NDC80	NEK2	NUP85	SGO1	SGO2	SPAG5	SPC24	SPC25	ZWINT
GO:0000776	kinetochore	2.72e-16	4.55	0.46	AURKB	BUB1	BUB1B	CDT1	CENPE	CENPF	CENPI	CENPW	INCENP	KIF18A	KIF2C	KNSTRN	MAD2L1	NDC80	NEK2	NUP85	PLK1	SGO1	SKA3	SPAG5	TTK	ZWINT
GO:0016021	integral component of membrane	5e-15	7.02	19.64	ADGRG6	AQP9	ATAD3A	B3GNT4	CA9	CCDC167	CIP2A	DSC2	ECE2	FAM171A2	FLVCR2	FUT3	FZD9	KCNG1	LAMP3	LAPTM4B	LBR	LRP8	PLAAT1	PTDSS1	PVR	RARRES1	RELT	RHBDF2	SLAMF8	SLC15A1	SLC7A5	SRD5A1	TMCC2	TMEM132A	TMEM171	TMEM189	TMEM40	TMEM65
GO:0072686	mitotic spindle	1.12e-11	3.51	0.42	CDC7	CDK1	CKAP2L	EML4	ESPL1	KIF11	KIF23	KIFC1	KNSTRN	MAD2L1	NUSAP1	RACGAP1	SKA1	SPAG5	TACC3	TPX2	YEATS2
GO:0030496	midbody	1.91e-11	4.75	0.84	ANLN	ASPM	AURKA	AURKB	BIRC5	CDCA8	CDK1	CENPE	CENPF	CEP55	INCENP	KIF14	KIF20A	KIF23	KIF4A	NEK2	PLK1	PRC1	RACGAP1	RAN	RCC2	SHCBP1	SPAG5
GO:0005730	nucleolus	9.79e-11	11.57	4.51	ARNTL2	BEND3	BLM	BOP1	BYSL	CA9	CCDC137	CCT5	CDC6	CDCA8	CDK8	CENPW	CIAPIN1	DKC1	E2F8	EME1	FANCD2	FEN1	GTPBP4	HJURP	JMJD6	JPT1	MAD2L2	MARS	MCM10	MCM2	MCM7	MKI67	MYO10	NARF	NEK2	NIP7	NOL10	NOP2	NUSAP1	ORC1	PAK1IP1	PDHA1	PIMREG	PKMYT1	PLK4	POP1	RAD51	RAN	RBM28
GO:0005819	spindle	2.72e-10	3.93	0.64	AURKA	AURKB	BUB1B	CDC20	CENPF	FBXO5	HASPIN	INCENP	KIF11	KIF15	KIF20A	KIF23	MAD2L2	NUP85	PLK1	PRC1	SHCBP1	TPX2	TTK
GO:0000922	spindle pole	4.22e-10	3.93	0.66	AUNIP	CCNB1	CDC20	CDC25B	CDC6	CENPF	CKAP2L	HAUS8	KIF11	KNSTRN	MAD2L1	NEK2	PLK1	PRC1	SGO1	SPDL1	TACC3	TPX2	WDR62
GO:0005737	cytoplasm	5.09e-10	36.16	23.74	AARS	ABCD1	ACTR3	AGO2	AIF1L	APBA2	ARNTL2	ASPM	AUNIP	BIRC5	BLM	BUB1B	BYSL	CAVIN4	CCNA2	CCNB1	CCNB2	CCNE1	CCNE2	CCNF	CCT6A	CDC123	CDC25A	CDC25B	CDC25C	CDC45	CDC6	CDC7	CDCA5	CDK1	CDK16	CDKN3	CENPF	CFL1	CHAC1	CHAF1B	CHEK1	CIAPIN1	CIP2A	CTPS1	DAPK1	DDIAS	DDN	DDX39A	DIAPH3
GO:0005874	microtubule	8.02e-10	6.2	1.68	CCT5	CCT6A	CENPE	CFAP20	EML4	FSD1	GAS2L3	INCENP	KIF11	KIF14	KIF15	KIF18A	KIF18B	KIF1A	KIF20A	KIF23	KIF2C	KIF4A	KIFC1	NEK2	RACGAP1	RCC2	STMN1	TCP1	TPX2	TTLL4	TUBA1B	TUBA1C	TUBB	TUBB3
GO:0005876	spindle microtubule	1.64e-09	2.27	0.2	AURKA	AURKB	BIRC5	CDK1	KIF11	KIF4A	NUSAP1	PLK1	PRC1	SKA1	SKA3
GO:0005813	centrosome	1.73e-09	7.85	2.61	ACTL8	ASPM	AUNIP	AURKA	CCNB1	CCNB2	CCNE1	CCNE2	CCNF	CCT5	CDC20	CDC25B	CDC45	CDK1	CENPF	CEP55	CHEK1	CKAP2L	E2F1	ESPL1	FSD1	H2AFX	HASPIN	HAUS8	HMMR	KIF15	KIF23	KIF2C	NDC80	NEK2	PLK1	PLK4	RANBP1	SGO1	STIL	TCP1	WDR62	XRCC2
GO:0005871	kinesin complex	9.16e-09	2.48	0.29	CENPE	KIF11	KIF14	KIF15	KIF18A	KIF18B	KIF1A	KIF20A	KIF23	KIF2C	KIF4A	KIFC1
GO:0016020	membrane	1.36e-08	19.21	10.63	AARS	ABCD1	ABCF1	ACTR3	ADA	AGO2	ALYREF	BUB1	BYSL	CCNB1	CCNB2	CDK1	CENPE	CEP55	CFL1	COLGALT1	CTPS1	DDX39A	DNAJB11	EIF4G1	EMC8	EML4	ENO1	ERCC6L	FAM72A	FAM72B	FAM72D	FANCI	FEN1	FUT3	G6PD	GAPDH	GRK6	GTPBP4	GTSE1	HMMR	HSPD1	KIF11	KIF14	KIF15	KIF2C	KIF4A	KIFC1	KPNA2	LAPTM4B
GO:0000778	condensed nuclear chromosome kinetochore	2.46e-08	1.24	0.05	BUB1	BUB1B	CENPA	CENPO	NDC80	NUF2
GO:0015630	microtubule cytoskeleton	8.1e-08	3.72	0.81	AURKA	CCNB2	CDK16	CENPE	GAPDH	GAS2L3	HMMR	KIF18A	KIF2C	KNSTRN	MCM2	PLK1	SEPTIN3	SHMT2	SKA1	TPX2	TUBA1B	TUBA1C
GO:0051233	spindle midzone	1.53e-07	1.65	0.14	AURKA	AURKB	CDC6	CDCA8	CENPE	KIF14	PLK1	RACGAP1
GO:0042555	MCM complex	2.53e-07	1.24	0.06	MCM2	MCM4	MCM5	MCM6	MCM7	TONSL
GO:0000942	condensed nuclear chromosome outer kinetochore	4.65e-07	0.83	0.02	BUB1	CCNB1	NDC80	PLK1
GO:0031262	Ndc80 complex	4.65e-07	0.83	0.02	NDC80	NUF2	SPC24	SPC25
GO:0000779	condensed chromosome					centromeric region;6.34e-07; 1.03; 0.04;AURKB	CENPE	NCAPD2	NCAPG	SGO1
GO:0000307	cyclin-dependent protein kinase holoenzyme complex	7.37e-07	1.65	0.16	CCNA2	CCNB1	CCNB2	CCNE1	CCNE2	CCNF	CDK1	CKS1B
GO:0005694	chromosome	7.92e-07	3.1	0.67	BLM	CCDC137	CDCA2	CDCA5	CENPE	HASPIN	HORMAD1	KIF4A	MAD2L1	MAD2L2	NUSAP1	POLQ	RECQL4	TET3	TRIP13
GO:0000785	chromatin	1.69e-06	2.89	0.62	CENPF	CHEK1	DSCC1	MCM2	MCM7	MIS18A	OIP5	PARPBP	PLK1	RAD51	RAN	RBL1	RCC1	SUV39H2
GO:0032133	chromosome passenger complex	2.28e-06	0.83	0.03	AURKA	AURKB	BIRC5	CDCA8
GO:0000940	condensed chromosome outer kinetochore	2.73e-06	1.03	0.05	BUB1B	CENPF	SKA1	SKA3	SPDL1
GO:0000784	nuclear chromosome					telomeric region;5.51e-06; 2.69; 0.59;ALYREF	CDK1	DNA2	FEN1	MCM2	MCM4	MCM5	MCM6	MCM7	ORC1	PIF1	POLD1	RAD51
GO:0005886	plasma membrane	7.54e-06	15.91	24.24	ADA	ADGRG6	ADRM1	AMER1	APBA2	AQP9	ART3	CA9	CAVIN4	CDCA4	CDK16	CEP55	CHRNA5	CIP2A	DAPK1	DNAJC9	DSC2	ENO1	EXO1	FLVCR2	FZD9	GABBR2	GAPDH	GBP1	GPC2	GPR156	GPRIN1	GRK6	GSDMC	HMMR	HOMER3	HSPD1	IL12RB2	IL2RA	IRAK1	JMJD6	KARS	KCNG1	KIF14	LAMP3	LAPTM4B	LRP8	MARCO	MELK	MYO10
GO:0005720	nuclear heterochromatin	1.22e-05	1.24	0.11	BEND3	DNMT3A	EME1	H2AFZ	TCP1	UHRF1
GO:1990023	mitotic spindle midzone	1.31e-05	1.03	0.07	AURKB	CENPE	KIF18A	KIF18B	RCC2
GO:0000796	condensin complex	1.53e-05	0.83	0.04	NCAPD2	NCAPG	NCAPG2	NCAPH
GO:0000791	euchromatin	2.99e-05	0.83	0.04	CBX2	DNMT3A	RRP1B	UHRF1
GO:0005657	replication fork	3.63e-05	1.24	0.14	BLM	DONSON	H2AFX	PIF1	UHRF1	XRCC2
GO:0000793	condensed chromosome	5.8e-05	1.24	0.15	FANCD2	MKI67	NCAPD2	NCAPG	RAD51	TOP2A
GO:0045171	intercellular bridge	0.000144	1.65	0.32	CDC7	CDCA8	CEP55	KIF20A	KIF23	KIF4A	TPX2	USB1
GO:0000790	nuclear chromatin	0.000146	3.51	1.26	ASF1B	CBX8	CDCA5	CHAF1B	E2F1	EME1	EZH2	H2AFX	H2AFZ	HDAC2	MSH6	NASP	RAD51	RAD51AP1	RCC1	TCF3	UHRF1
GO:0005638	lamin filament	0.000172	0.62	0.03	LMNB1	LMNB2	NARF
GO:0005680	anaphase-promoting complex	0.000174	1.03	0.11	BUB1B	CDC20	MAD2L2	UBE2C	UBE2S
GO:0010369	chromocenter	0.000195	0.83	0.06	AURKB	CDCA8	INCENP	OIP5
GO:0000780	condensed nuclear chromosome					centromeric region;2.75e-04; 0.83; 0.07;AURKA	AURKB	CENPA	SGO1
GO:0000800	lateral element	0.000275	0.83	0.07	BLM	INCENP	RAD51	SMC1B
GO:0045120	pronucleus	0.000337	0.62	0.03	AURKA	CENPF	EZH2
GO:0016363	nuclear matrix	0.000583	2.07	0.59	BLM	CENPF	CENPW	CFL1	DNMT3A	KIF4A	LMNB1	SRPK1	UHRF1	XPOT
GO:0042565	RNA nuclear export complex	0.000685	0.41	0.01	RAN	XPO5
GO:0097125	cyclin B1-CDK1 complex	0.000685	0.41	0.01	CCNB1	CDK1
GO:0000228	nuclear chromosome	0.000721	1.03	0.15	BIRC5	BLM	NCAPD2	RAD51	TOP2A
GO:0000794	condensed nuclear chromosome	0.000853	1.03	0.16	CHEK1	H2AFX	NEK2	RAD51	RCC1
GO:0090543	Flemming body	0.000853	1.03	0.16	CEP55	KIF14	KIF23	RACGAP1	RAN
GO:0031298	replication fork protection complex	0.000907	0.62	0.04	CDC45	GINS4	MCM10
GO:0031390	Ctf18 RFC-like complex	0.000907	0.62	0.04	DSCC1	RFC2	RFC4
GO:0005576	extracellular region	0.00132	5.99	10.15	ART3	CTSV	CXCL10	GAL	GBP1	GGH	GPC2	HK3	IL4I1	KCMF1	LRP8	MMP1	NXPH4	PADI2	PLA2G7	PNP	PSMD14	PSMD2	PSMD7	RAET1L	S100A11	S100A8	S100A9	SLURP1	TUBB	ULBP2	UNC13D	VASH2	YBX1
GO:0005664	nuclear origin of replication recognition complex	0.00133	0.62	0.05	MCM2	ORC1	ORC6
GO:0005887	integral component of plasma membrane	0.00154	3.93	7.47	ADGRG6	AQP9	CHRNA5	GABBR2	GPR19	IL12RB2	MARCO	P2RY6	RHCG	SEMA7A	SLC15A1	SLC25A13	SLC25A5	SLC2A6	SLC52A2	SLC5A6	SLCO5A1	TMEM206	UPK2
GO:0035371	microtubule plus-end	0.00161	0.83	0.11	KIF18B	KIF2C	KNSTRN	SPAG5
GO:0072687	meiotic spindle	0.00187	0.62	0.05	ASPM	AURKA	FBXO5
GO:0000799	nuclear condensin complex	0.00202	0.41	0.02	NCAPD2	NCAPH
GO:0000811	GINS complex	0.00202	0.41	0.02	GINS1	GINS4
GO:0038039	G protein-coupled receptor heterodimeric complex	0.00202	0.41	0.02	GABBR2	GPR156
GO:0097134	cyclin E1-CDK2 complex	0.00202	0.41	0.02	CCNE1	CCNE2
GO:0097149	centralspindlin complex	0.00202	0.41	0.02	KIF23	RACGAP1
GO:0005832	chaperonin-containing T-complex	0.00252	0.62	0.06	CCT5	CCT6A	TCP1
GO:0090575	RNA polymerase II transcription factor complex	0.00254	1.45	0.38	E2F1	E2F2	E2F3	E2F7	E2F8	HMGA1	TCF3
GO:0005815	microtubule organizing center	0.00274	2.27	0.84	BUB1B	CEP55	DLGAP5	GSDMC	KIF18A	KIFC1	RAD51	SPDL1	TACC3	TPX2	WDR62
GO:0030687	preribosome large subunit precursor	0.00277	0.83	0.12	BOP1	NIP7	RRP1	RRP1B
GO:0030688	preribosome small subunit precursor	0.00329	0.62	0.06	BYSL	RRP1	RRP1B
GO:0000502	proteasome complex	0.00336	1.24	0.3	ADRM1	PSMA7	PSMB2	PSMD14	PSMD2	PSMD7
GO:0005814	centriole	0.00384	2.07	0.76	AURKA	CCNF	CEP55	CFAP20	PLK1	PLK4	RAN	STIL	TOP2A	WDR62
GO:0097452	GAIT complex	0.00397	0.41	0.02	GAPDH	SYNCRIP
GO:0001741	XY body	0.0042	0.62	0.07	DNMT3A	H2AFX	PLK4
GO:0099738	cell cortex region	0.0042	0.62	0.07	ACTL8	ANLN	ENO1
GO:0000792	heterochromatin	0.0044	0.83	0.14	CBX2	CBX8	RRP1B	UHRF1
GO:0097431	mitotic spindle pole	0.00506	0.83	0.15	ASPM	AURKA	FAM83D	SPAG5
GO:0031965	nuclear membrane	0.00561	2.89	1.27	GAPDH	GTPBP4	JPT1	LBR	LMNB1	LMNB2	NUDT1	NUP205	NUP85	NUP93	NUTF2	RCC1	SEPHS1	YBX1
GO:0031616	spindle pole centrosome	0.00643	0.62	0.08	AURKA	AURKB	DLGAP5
GO:0005663	DNA replication factor C complex	0.0065	0.41	0.03	RFC2	RFC4
GO:0061673	mitotic spindle astral microtubule	0.0065	0.41	0.03	KIF18A	KIF18B
GO:0046658	anchored component of plasma membrane	0.00835	0.83	0.17	GPC2	ULBP1	ULBP2	ULBP3
GO:0032991	protein-containing complex	0.00837	5.37	3.18	AIF1L	ASF1B	CDCA8	CDK8	CHAF1B	CHEK1	E2F1	EIF4EBP1	FEN1	HDAC2	HSPD1	INCENP	KIF11	NASP	NEK2	RAD51	RAD51AP1	RAD54L	RAN	RCC1	RIPK2	STIP1	TOP2A	WARS	YWHAQ	ZC3H18
GO:0000808	origin recognition complex	0.00958	0.41	0.03	ORC1	ORC6
GO:0070937	CRD-mediated mRNA stability complex	0.00958	0.41	0.03	SYNCRIP	YBX1
GO:0071204	histone pre-mRNA 3'end processing complex	0.00958	0.41	0.03	SYNCRIP	YBX1
GO:0000781	chromosome					telomeric region;9.71e-03; 1.03; 0.27;BLM	CHEK1	EZH2	H2AFX	RECQL4
Best negative correlations with CBX2					Number of genes in target list: 615	with annotations: 519
Significant terms	Description	p-value	% target list	% universe	Associated genes
GO:0005930	axoneme	1.84e-07	2.89	0.56	AK8	BBS1	BBS5	CFAP43	CFAP46	CFAP57	DNAAF1	DNALI1	DRC3	DYNC2H1	DYNC2LI1	GLI3	SPATA4	SPATA7	SPEF1
GO:0036064	ciliary basal body	2.1e-05	2.7	0.71	ARHGAP35	BBOF1	BBS1	BBS4	BBS5	DYNC2LI1	FANK1	IFT46	IFT88	PCM1	SPATA7	TAPT1	TOGARAM1	TTC8
GO:0031514	motile cilium	2.36e-05	2.31	0.54	BBS4	CFAP43	CFAP99	DRC3	DYNC2H1	DYNC2LI1	IFT46	IFT88	RSPH1	SCNN1A	SPEF1	WDR19
GO:0034464	BBSome	3.94e-05	0.77	0.04	BBS1	BBS4	BBS5	TTC8
GO:0005929	cilium	4.03e-05	3.28	1.06	ARL3	BBS4	CFAP53	DNAH7	DNALI1	DYNC2H1	DYNC2LI1	DYNLRB2	FANK1	GLI3	IFT46	IFT88	TOGARAM1	TRIP11	TTC8	UBXN10	WDR19
GO:0005783	endoplasmic reticulum	0.000212	9.25	5.33	AGR3	APH1B	ARSG	ASAH1	ATP8B1	BCL2	BECN1	CAMLG	CGRRF1	CPEB4	CST3	ELOVL5	ENTPD5	FAM172A	FMO5	G6PC3	GHDC	HHAT	ITPR1	KCNJ11	LRBA	LRP2	LRTOMT	LTC4S	NDFIP1	P4HTM	PCSK6	PIGB	PIGH	PNPLA7	REEP6	RETREG1	RNF103	SARAF	SEC22C	SEMA3B	SLC27A1	SLC39A6	SMIM14	STC2	SUMF1	TAPT1	TMED7	TMEM129	TMEM30B
GO:0097730	non-motile cilium	0.000232	1.16	0.17	BBS4	CFAP69	IFT88	PCM1	TTC8	WDR19
GO:0097542	ciliary tip	0.000238	1.35	0.24	DYNC2H1	DYNC2LI1	DYNLRB2	GLI3	IFT46	IFT88	WDR19
GO:0005623	cell	0.00196	1.54	0.44	DNAJC16	MAPT	RAMP2	RUNDC1	TBC1D12	TBC1D9	TOM1L2	TXNDC15
GO:1990124	messenger ribonucleoprotein complex	0.00228	0.58	0.05	CPEB2	CPEB3	CPEB4
GO:0008282	inward rectifying potassium channel	0.00232	0.39	0.02	ABCC8	KCNJ11
GO:0097447	dendritic tree	0.00232	0.39	0.02	CX3CR1	ELOVL5
GO:0005782	peroxisomal matrix	0.00294	1.16	0.28	ACOT4	ECI2	EPHX2	HMGCL	HSD17B4	NUDT12
GO:0005777	peroxisome	0.00319	1.73	0.58	ACOT4	ECI2	EPHX2	HMGCL	HSD17B4	NUDT12	PEX11G	PEX12	ZADH2
GO:0060170	ciliary membrane	0.00358	1.16	0.29	BBS1	BBS4	BBS5	SCNN1A	TCTN2	TTC8
GO:0070032	synaptobrevin 2-SNAP-25-syntaxin-1a-complexin I complex	0.00455	0.39	0.02	CPLX1	VAMP2
GO:0000407	phagophore assembly site	0.00487	0.77	0.14	ATG2B	BECN1	NBR1	ZFYVE1
GO:0016281	eukaryotic translation initiation factor 4F complex	0.00511	0.58	0.07	EIF4B	EIF4E3	EIF4EBP3
GO:0043256	laminin complex	0.00744	0.39	0.03	LAMB2	NTN4
GO:0019005	SCF ubiquitin ligase complex	0.00903	1.16	0.35	BTRC	FBXL17	FBXL5	FBXO38	FBXW4	SKP1
GO:0034451	centriolar satellite	0.00945	0.77	0.16	BBS4	BBS5	PCM1	ZMYND10
Best mix correlations with CBX2					Number of genes in target list: 1126	with annotations: 1003
Significant terms	Description	p-value	% target list	% universe	Associated genes
GO:0000775	chromosome					centromeric region;2.05e-13; 2.09; 0.29;BIRC5	CDCA5	CDCA8	CENPA	CENPE	CENPF	CENPL	CENPW	DNMT3A	DSCC1	HJURP	INCENP	KIF2C	MIS18A	NDC80	NUF2	OIP5	SGO1	SGO2	SMC1B	SUV39H2
GO:0005634	nucleus	3.92e-11	39.68	30.12	ABHD14B	ABTB2	ACTR3	ADD1	AFF3	AGO2	AHNAK	ALAD	ANG	ANKRA2	ANKRD30A	APBB1	APBB2	APPL2	AR	ARHGAP35	ARL3	ARNTL2	ASAH1	ASPM	ATE1	AUNIP	AURKA	AURKB	AZGP1	BAG1	BBS4	BCDIN3D	BCL2	BECN1	BIRC5	BLM	BOP1	BTF3	BTG2	BYSL	C12orf10	C9orf116	CALCOCO1	CAMTA2	CBX2	CBX7	CBX8	CCNA2	CCNB1
GO:0000776	kinetochore	8.47e-11	2.29	0.46	AURKB	BUB1	BUB1B	CDT1	CENPE	CENPF	CENPI	CENPW	DCTN4	INCENP	KIF18A	KIF2C	KNSTRN	MAD2L1	NDC80	NEK2	NUP85	PLK1	SGO1	SKA3	SPAG5	TTK	ZWINT
GO:0000777	condensed chromosome kinetochore	1.82e-10	2.29	0.48	BIRC5	BUB1	BUB1B	CDT1	CENPE	CENPN	CENPW	ERCC6L	HJURP	INCENP	KIF2C	KNL1	KNSTRN	MAD2L1	NDC80	NEK2	NUP85	SGO1	SGO2	SPAG5	SPC24	SPC25	ZWINT
GO:0005654	nucleoplasm	2.66e-09	24.13	16.96	ABCF1	ABTB2	ADD1	ADRM1	AFF3	AGO2	ALDH6A1	ALYREF	ANLN	APBB1	AR	ASF1B	ATG2B	AURKA	AURKB	BCL2	BEND3	BIRC5	BLM	BOP1	BTRC	BUB1	BYSL	C12orf10	CBX2	CBX7	CBX8	CCNA2	CCNB1	CCNDBP1	CCNE1	CCNE2	CCNG1	CCNH	CDC20	CDC25A	CDC25B	CDC25C	CDC45	CDC6	CDC7	CDCA2	CDCA4	CDCA5	CDCA7
GO:0005874	microtubule	4.87e-09	4.39	1.68	CCT5	CCT6A	CENPE	CFAP20	DCDC1	DNAH7	DNAL1	DYNC2H1	DYNLRB2	EML2	EML4	FSD1	GAS2L3	INCENP	KIF11	KIF12	KIF13B	KIF14	KIF15	KIF16B	KIF18A	KIF18B	KIF1A	KIF20A	KIF23	KIF2C	KIF4A	KIF5C	KIFC1	MAPT	NEK2	NICN1	RACGAP1	RCC2	STMN1	SYBU	TCP1	TOGARAM1	TPX2	TTLL4	TUBA1B	TUBA1C	TUBB	TUBB3
GO:0005829	cytosol	9.03e-09	35.19	27.14	AARS	ABCD1	ABCF1	ABHD14B	ACOT4	ACTR3	ADA	ADD1	ADRM1	AFF3	AGO2	AHCYL1	AHNAK	AK8	AKR7A3	ALAD	ALYREF	AMD1	AMER1	ANKRA2	ANXA9	AR	ARHGAP11A	ARHGAP35	ASB13	ASNS	ATP6V1C2	AURKA	AURKB	BAG1	BAK1	BBS1	BBS4	BBS5	BCDIN3D	BCL2	BECN1	BIRC5	BLM	BTF3	BTG2	BTRC	BUB1	BUB1B	BYSL
GO:0005871	kinesin complex	1.12e-08	1.6	0.29	CENPE	KIF11	KIF12	KIF13B	KIF14	KIF15	KIF16B	KIF18A	KIF18B	KIF1A	KIF20A	KIF23	KIF2C	KIF4A	KIF5C	KIFC1
GO:0072686	mitotic spindle	1.94e-08	1.89	0.42	CDC7	CDK1	CKAP2L	DCDC1	EML2	EML4	ESPL1	KIF11	KIF23	KIFC1	KNSTRN	MAD2L1	NUSAP1	RACGAP1	SKA1	SPAG5	TACC3	TPX2	YEATS2
GO:0005813	centrosome	3.35e-08	5.68	2.61	ACTL8	ADGRB2	ARL3	ASPM	AUNIP	AURKA	BBS1	BBS4	CCNB1	CCNB2	CCNE1	CCNE2	CCNF	CCT5	CDC20	CDC25B	CDC45	CDK1	CENPF	CEP120	CEP126	CEP55	CHEK1	CKAP2L	DCTN4	DYNC2LI1	DYNLRB2	E2F1	ESPL1	FSD1	H2AFX	HASPIN	HAUS8	HMMR	IFT46	IFT88	KIF15	KIF23	KIF2C	NDC80	NEK2	NEK9	PCM1	PHF1	PLK1
GO:0016021	integral component of membrane	6.24e-08	13.26	19.64	ABHD14A	ADCY9	ADGRB2	ADGRG6	AGTR1	APH1B	AQP9	ASTN2	ATAD3A	B3GNT4	C3orf18	C5AR2	CA12	CA9	CACNA1F	CAMLG	CASC4	CCDC167	CCPG1	CD302	CELSR1	CIP2A	CRIM1	CYBRD1	DEGS2	DNAJC16	DSC2	ECE2	ENPP5	ESR1	FAAH	FAM171A2	FAM174A	FAM174B	FAM187A	FAM234B	FAM241A	FLVCR2	FMO5	FUT3	FZD9	G6PC3	GASK1B	GIPR	GLCE
GO:0030496	midbody	7.99e-08	2.69	0.84	ANLN	ARL3	ASPM	AURKA	AURKB	BIRC5	CDCA8	CDK1	CENPE	CENPF	CEP126	CEP55	DCDC1	INCENP	KIF14	KIF20A	KIF23	KIF4A	NEK2	PLK1	PRC1	RACGAP1	RAN	RCC2	SHCBP1	SPAG5	TTC23L
GO:0005876	spindle microtubule	3.21e-07	1.2	0.2	ARL3	AURKA	AURKB	BIRC5	CDK1	KIF11	KIF4A	NUSAP1	PLK1	PRC1	SKA1	SKA3
GO:0000922	spindle pole	6.06e-07	2.19	0.66	AUNIP	CCNB1	CDC20	CDC25B	CDC6	CENPF	CKAP2L	DCTN4	DNAAF1	FRY	HAUS8	KIF11	KNSTRN	MAD2L1	NEK2	PLK1	PRC1	SGO1	SPDL1	TACC3	TPX2	WDR62
GO:0005737	cytoplasm	9.86e-07	30.31	23.74	AARS	ABCD1	ABHD14A	ABHD14B	ABLIM3	ACTR3	ADD1	AGO2	AHCYL1	AHNAK	AIF1L	APBA2	APBB1	APBB2	AR	ARL3	ARNTL2	ASPM	ATE1	AUNIP	BAG1	BBOF1	BCDIN3D	BCL2	BIRC5	BLM	BTG2	BUB1B	BYSL	CAMLG	CAPN8	CAVIN4	CCDC125	CCDC96	CCNA2	CCNB1	CCNB2	CCNDBP1	CCNE1	CCNE2	CCNF	CCNG1	CCNG2	CCT6A	CDC123
GO:0000778	condensed nuclear chromosome kinetochore	1.84e-06	0.6	0.05	BUB1	BUB1B	CENPA	CENPO	NDC80	NUF2
GO:0000307	cyclin-dependent protein kinase holoenzyme complex	2.36e-06	1	0.16	CCNA2	CCNB1	CCNB2	CCNE1	CCNE2	CCNF	CCNG1	CCNG2	CDK1	CKS1B
GO:0005819	spindle	5.98e-06	1.99	0.64	AURKA	AURKB	BUB1B	CDC20	CENPF	FBXO5	HASPIN	INCENP	KIF11	KIF15	KIF20A	KIF23	MAD2L2	NUP85	PLK1	PRC1	SHCBP1	TPX2	TTC23L	TTK
GO:0000942	condensed nuclear chromosome outer kinetochore	8.63e-06	0.4	0.02	BUB1	CCNB1	NDC80	PLK1
GO:0031262	Ndc80 complex	8.63e-06	0.4	0.02	NDC80	NUF2	SPC24	SPC25
GO:0042555	MCM complex	1.75e-05	0.6	0.06	MCM2	MCM4	MCM5	MCM6	MCM7	TONSL
GO:0015630	microtubule cytoskeleton	1.99e-05	2.19	0.81	ARL3	AURKA	CCNB2	CDK16	CENPE	FAM161B	GAPDH	GAS2L3	HMMR	KIF18A	KIF2C	KNSTRN	MAPT	MCM2	PLK1	SEPTIN3	SHMT2	SKA1	SPATA7	TPX2	TUBA1B	TUBA1C
GO:0000779	condensed chromosome					centromeric region;2.28e-05; 0.50; 0.04;AURKB	CENPE	NCAPD2	NCAPG	SGO1
GO:0051233	spindle midzone	3.46e-05	0.8	0.14	AURKA	AURKB	CDC6	CDCA8	CENPE	KIF14	PLK1	RACGAP1
GO:0032133	chromosome passenger complex	4.13e-05	0.4	0.03	AURKA	AURKB	BIRC5	CDCA8
GO:0005886	plasma membrane	4.18e-05	18.94	24.24	ABCC8	ADA	ADCY9	ADD1	ADGRB2	ADGRG6	ADRM1	AGTR1	AHNAK	AMER1	APBA2	APBB1	APH1B	APPL2	AQP9	AR	ARHGAP35	ART3	ATP1A4	ATP8B1	AZGP1	BCAM	BMPR1B	C4A	C4B	C5AR2	CA12	CA9	CACNA1D	CACNA1F	CACNA2D2	CAVIN4	CDCA4	CDK16	CDON	CELSR1	CEP55	CHIC1	CHRNA5	CIP2A	CRIM1	CSNK1G3	CST3	CX3CR1	CYBRD1
GO:0005730	nucleolus	5.85e-05	7.28	4.51	ABHD14B	ANG	ARNTL2	BEND3	BLM	BOP1	BYSL	CA9	CCDC137	CCT5	CDC6	CDCA8	CDK8	CENPW	CIAPIN1	CIRBP	DKC1	E2F8	EME1	FANCD2	FEN1	GTPBP4	HJURP	ITPR1	JMJD6	JPT1	MAD2L2	MAGED2	MARS	MCM10	MCM2	MCM7	MKI67	MYO10	NARF	NEK11	NEK2	NIP7	NOL10	NOP2	NOVA1	NSA2	NUSAP1	ORC1	PAK1IP1
GO:0000940	condensed chromosome outer kinetochore	9.35e-05	0.5	0.05	BUB1B	CENPF	SKA1	SKA3	SPDL1
GO:0005930	axoneme	0.000132	1.6	0.56	AK8	BBS1	BBS5	CENPF	CFAP43	CFAP46	CFAP57	DNAAF1	DNALI1	DRC3	DYNC2H1	DYNC2LI1	GLI3	SPATA4	SPATA7	SPEF1
GO:0000796	condensin complex	0.000265	0.4	0.04	NCAPD2	NCAPG	NCAPG2	NCAPH
GO:1990023	mitotic spindle midzone	0.000416	0.5	0.07	AURKB	CENPE	KIF18A	KIF18B	RCC2
GO:0016020	membrane	0.000493	14.06	10.63	AARS	ABCC8	ABCD1	ABCF1	ACTR3	ADA	AGO2	AHNAK	ALYREF	ANKRA2	APBB2	APPL2	BCL2	BUB1	BYSL	CAMLG	CCNB1	CCNB2	CCPG1	CD302	CDK1	CENPE	CEP55	CFL1	COLGALT1	CTPS1	DCAKD	DDX39A	DNAJB11	DOCK1	ECI2	EIF4EBP3	EIF4G1	ELOVL5	EMC8	EML4	ENO1	ERCC6L	ESR1	EVL	EXOC6	FAM72A	FAM72B	FAM72D	FANCI
GO:0000791	euchromatin	0.000507	0.4	0.04	CBX2	DNMT3A	RRP1B	UHRF1
GO:0034464	BBSome	0.000507	0.4	0.04	BBS1	BBS4	BBS5	TTC8
GO:0005720	nuclear heterochromatin	0.000676	0.6	0.11	BEND3	DNMT3A	EME1	H2AFZ	TCP1	UHRF1
GO:0090543	Flemming body	0.00074	0.7	0.16	CEP55	DCDC1	EXOC6	KIF14	KIF23	RACGAP1	RAN
GO:0036064	ciliary basal body	0.000799	1.69	0.71	ARHGAP35	BBOF1	BBS1	BBS4	BBS5	CENPF	CFAP20	DYNC2LI1	FANK1	IFT46	IFT88	PCM1	SPATA7	TAPT1	TBC1D7	TOGARAM1	TTC8
GO:0005694	chromosome	0.00101	1.6	0.67	BLM	CCDC137	CDCA2	CDCA5	CENPE	HASPIN	HORMAD1	KIF4A	MAD2L1	MAD2L2	NUSAP1	POLQ	RECQL4	TET3	TRIP13	ZBTB4
GO:0045171	intercellular bridge	0.00118	1	0.32	CDC7	CDCA8	CEP55	GSTM2	KIF20A	KIF23	KIF4A	TPX2	USB1	XPA
GO:0000785	chromatin	0.00127	1.5	0.62	CENPF	CHEK1	DSCC1	FANK1	MCM2	MCM7	MIS18A	OIP5	PARPBP	PLK1	RAD51	RAN	RBL1	RCC1	SUV39H2
GO:0072687	meiotic spindle	0.00139	0.4	0.05	ASPM	AURKA	FBXO5	RSPH1
GO:0005638	lamin filament	0.00147	0.3	0.03	LMNB1	LMNB2	NARF
GO:0005576	extracellular region	0.00149	7.28	10.15	ALAD	ANG	ART3	ASAH1	AZGP1	BCAM	BTD	C1orf56	C4A	C4B	CFAP53	CRIM1	CRY2	CST3	CTSV	CXCL10	CYB5D2	DNAAF1	ENPP5	ENTPD5	ERBB4	FGF10	GAL	GBP1	GGH	GHDC	GP2	GPC2	HK3	IGFALS	IGFBP4	IGIP	IL4I1	IL6ST	IZUMO4	KCMF1	LAMB2	LRP8	LYPD6	MAGED2	MAPT	MMP1	NDFIP1	NME5	NXPH3
GO:0005657	replication fork	0.00183	0.6	0.14	BLM	DONSON	H2AFX	PIF1	UHRF1	XRCC2
GO:0090734	site of DNA damage	0.00221	0.5	0.1	AUNIP	H2AFX	POLK	RFWD3	XPC
GO:0000784	nuclear chromosome					telomeric region;2.30e-03; 1.40; 0.59;ALYREF	CDK1	CTC1	DNA2	FEN1	MCM2	MCM4	MCM5	MCM6	MCM7	ORC1	PIF1	POLD1	RAD51
GO:0000793	condensed chromosome	0.00279	0.6	0.15	FANCD2	MKI67	NCAPD2	NCAPG	RAD51	TOP2A
GO:0045120	pronucleus	0.00282	0.3	0.03	AURKA	CENPF	EZH2
GO:0031514	motile cilium	0.00291	1.3	0.54	BBS4	CFAP20	CFAP43	CFAP99	DRC3	DYNC2H1	DYNC2LI1	IFT46	IFT88	RSPH1	SCNN1A	SPEF1	WDR19
GO:0042565	RNA nuclear export complex	0.00294	0.2	0.01	RAN	XPO5
GO:0097125	cyclin B1-CDK1 complex	0.00294	0.2	0.01	CCNB1	CDK1
GO:0010369	chromocenter	0.00301	0.4	0.06	AURKB	CDCA8	INCENP	OIP5
GO:0016604	nuclear body	0.00312	2.69	1.5	ADD1	AFF3	AMER1	CDT1	CENPI	CREBRF	DBF4	EXO1	FANCD2	INCENP	KIF18B	KLHDC2	KNL1	MED7	MINDY1	MKI67	NBR1	POLK	RETREG1	RORC	SETBP1	SGO2	SNRPA1	TONSL	WDR19	ZBTB4	ZWINT
GO:0005929	cilium	0.00358	2.09	1.06	ARL3	AURKA	BBS4	CFAP20	CFAP53	DNAH7	DNALI1	DYNC2H1	DYNC2LI1	DYNLRB2	FANK1	GLI3	GPR19	IFT46	IFT88	TOGARAM1	TRIP11	TTC8	TTLL4	UBXN10	WDR19
GO:0000794	condensed nuclear chromosome	0.00408	0.6	0.16	CHEK1	H2AFX	NEK2	RAD51	RCC1	RSPH1
GO:0000780	condensed nuclear chromosome					centromeric region;4.16e-03; 0.40; 0.07;AURKA	AURKB	CENPA	SGO1
GO:0000800	lateral element	0.00416	0.4	0.07	BLM	INCENP	RAD51	SMC1B
GO:0016281	eukaryotic translation initiation factor 4F complex	0.00416	0.4	0.07	EIF4B	EIF4E3	EIF4EBP3	EIF4G1
GO:0005680	anaphase-promoting complex	0.00458	0.5	0.11	BUB1B	CDC20	MAD2L2	UBE2C	UBE2S
GO:0070852	cell body fiber	0.00473	0.3	0.04	KCNJ11	SPTBN4	SRD5A1
GO:0034451	centriolar satellite	0.00487	0.6	0.16	BBS4	BBS5	PCM1	PLK1	SPAG5	ZMYND10
GO:0000790	nuclear chromatin	0.00522	2.29	1.26	AR	ASF1B	CALCOCO1	CBX7	CBX8	CDCA5	CHAF1B	E2F1	EME1	ESR1	EZH2	GATA3	H2AFX	H2AFZ	HDAC2	MEF2D	MSH6	NASP	RAD51	RAD51AP1	RCC1	TCF3	UHRF1
GO:0005887	integral component of plasma membrane	0.00542	5.28	7.47	ADCY9	ADGRB2	ADGRG6	AGTR1	APH1B	AQP9	ATP1A4	ATP8B1	BCAM	BMPR1B	CDON	CELSR1	CHRNA5	CX3CR1	ERBB4	GABBR2	GLRB	GPR19	HPN	IGF1R	IL12RB2	KCNJ11	MARCO	MIGA1	P2RY6	PRRG2	PTPRT	RAMP2	RHBDL1	RHCG	SCN1B	SCNN1A	SEMA3B	SEMA3G	SEMA7A	SLC15A1	SLC16A5	SLC22A4	SLC24A1	SLC25A13	SLC25A5	SLC27A1	SLC2A6	SLC39A6	SLC52A2
GO:0097730	non-motile cilium	0.00678	0.6	0.17	BBS4	CFAP69	IFT88	PCM1	TTC8	WDR19
GO:0030687	preribosome					large subunit precursor;6.92e-03; 0.50; 0.12;BOP1	NIP7	NSA2	RRP1	RRP1B
GO:0031298	replication fork protection complex	0.00727	0.3	0.04	CDC45	GINS4	MCM10
GO:0031390	Ctf18 RFC-like complex	0.00727	0.3	0.04	DSCC1	RFC2	RFC4
GO:0043203	axon hillock	0.00727	0.3	0.04	AURKA	SPTBN4	TPX2
GO:0019005	SCF ubiquitin ligase complex	0.00739	0.9	0.35	BTRC	CCNF	CKS1B	FBXL17	FBXL5	FBXO38	FBXW4	SKP1	SKP2
GO:0000799	nuclear condensin complex	0.00851	0.2	0.02	NCAPD2	NCAPH
GO:0000811	GINS complex	0.00851	0.2	0.02	GINS1	GINS4
GO:0008282	inward rectifying potassium channel	0.00851	0.2	0.02	ABCC8	KCNJ11
GO:0030135	coated vesicle	0.00851	0.2	0.02	HSPD1	IDUA
GO:0038039	G protein-coupled receptor heterodimeric complex	0.00851	0.2	0.02	GABBR2	GPR156
GO:0097134	cyclin E1-CDK2 complex	0.00851	0.2	0.02	CCNE1	CCNE2
GO:0097149	centralspindlin complex	0.00851	0.2	0.02	KIF23	RACGAP1
GO:0097447	dendritic tree	0.00851	0.2	0.02	CX3CR1	ELOVL5
GO:0035098	ESC/E(Z) complex	0.00929	0.4	0.09	EZH1	EZH2	HDAC2	PHF1
[truncated: 211 more columns]

## Sheet: CBX3
Gene ontology analysis of CBX3 for cellular components
Best positive correlations with CBX3					Number of genes in target list: 266, with annotations: 254
Significant terms	Description	p-value	% target list	% universe	Associated genes
GO:0005654	nucleoplasm	1.51e-45	55.91	16.96	ACTL6A	ANLN	ASF1B	ATAD2	AURKA	AURKB	BIRC5	BLM	BUB1	CACYBP	CBX3	CCNA2	CCNB1	CCNE2	CDC25A	CDC25C	CDC45	CDCA5	CDCA8	CDK1	CDK2	CENPA	CENPE	CENPF	CENPH	CENPI	CENPK	CENPL	CENPQ	CENPU	CHEK1	CKS1B	COPS5	CSE1L	DBF4	DHX9	DKC1	DNA2	DNAJC9	DPY30	DSCC1	DTL	E2F1	ELAVL1	ENY2
GO:0005634	nucleus	8.35e-29	63.78	30.12	ACTL6A	AIMP2	ASPM	ATAD2	ATAD5	AURKA	AURKB	BIRC5	BLM	BRIX1	CACYBP	CBX3	CCNA2	CCNB1	CCNB2	CCNE2	CDC25A	CDC25C	CDC45	CDCA5	CDCA8	CDK1	CDK2	CENPA	CENPE	CENPF	CENPH	CENPU	CHCHD2	CHEK1	COPS5	CSE1L	CYCS	DBF4	DDIAS	DEPDC1	DHX9	DKC1	DLGAP5	DNA2	DNAJC9	DPY30	DSN1	DTL	E2F1
GO:0000776	kinetochore	9.06e-27	9.84	0.46	AURKB	BUB1	BUB1B	CENPE	CENPF	CENPH	CENPI	CENPQ	CKAP5	KIF18A	KIF2C	KNSTRN	MAD2L1	MTBP	NDC80	NEK2	NUP37	PLK1	SGO1	SKA3	SPAG5	TTK	XPO1	ZWILCH	ZWINT
GO:0000777	condensed chromosome kinetochore	2.41e-26	9.84	0.48	BIRC5	BUB1	BUB1B	CENPE	CENPH	CENPU	CKAP5	DSN1	ERCC6L	HJURP	KIF2C	KNL1	KNSTRN	KNTC1	MAD2L1	NDC80	NEK2	NUP37	SGO1	SGO2	SPAG5	SPC24	SPC25	ZWILCH	ZWINT
GO:0000775	chromosome centromeric region	1.04e-20	7.09	0.29	BIRC5	CBX3	CDCA5	CDCA8	CENPA	CENPE	CENPF	CENPL	CENPQ	DSCC1	HELLS	HJURP	KIF2C	NDC80	NUF2	OIP5	SGO1	SGO2
GO:0016021	integral component of membrane	7.49e-19	1.57	19.64	ARL6IP1	AVL9	CIP2A	NEMP1
GO:0030496	midbody	2.13e-17	9.06	0.84	ANLN	ASPM	AURKA	AURKB	BIRC5	CDCA8	CDK1	CENPE	CENPF	CEP55	ECT2	KIF14	KIF20A	KIF23	KIF4A	MPLKIP	NEK2	PLK1	PRC1	PSRC1	RACGAP1	RAN	SPAG5
GO:0005886	plasma membrane	2.64e-16	5.12	24.24	ACTL6A	CEP55	CIP2A	CKAP5	DNAJC9	EXO1	HMMR	KIF14	KNTC1	MELK	MRPL42	PDCD10	UBE2C
GO:0005829	cytosol	3.21e-16	51.18	27.14	AIMP2	ARHGAP11A	ARL6IP1	AURKA	AURKB	BIRC5	BLM	BUB1	BUB1B	CACYBP	CCNA2	CCNB1	CCNB2	CCNE2	CCT6A	CDC25A	CDC25C	CDCA3	CDCA5	CDCA8	CDK1	CDK2	CDKN3	CENPA	CENPE	CENPF	CENPH	CENPI	CENPK	CENPL	CENPQ	CENPU	CHEK1	CIP2A	CKAP2L	CKAP5	COA1	COPS5	CSE1L	CYCS	DEPDC1B	DHTKD1	DHX9	DLGAP5	DNAJC9
GO:0005813	centrosome	7.55e-16	13.78	2.61	ASPM	AURKA	CCNB1	CCNB2	CCNE2	CDC45	CDK1	CDK2	CENPF	CEP55	CHEK1	CKAP2L	CKAP5	DHX9	DTL	E2F1	ESPL1	HMMR	KIF15	KIF23	KIF2C	MASTL	MPLKIP	NDC80	NEK2	NIT2	PCLAF	PCNA	PLK1	PLK4	POC1A	SASS6	SGO1	STIL	XRCC2
GO:0005876	spindle microtubule	4.79e-14	4.72	0.2	AURKA	AURKB	BIRC5	CDK1	KIF11	KIF4A	NUSAP1	PLK1	PRC1	PSRC1	SKA1	SKA3
GO:0000922	spindle pole	7.04e-14	7.09	0.66	CCNB1	CENPF	CKAP2L	CKAP5	DSN1	KIF11	KNSTRN	KNTC1	MAD2L1	NEK2	PLK1	POC1A	PRC1	PSRC1	SGO1	SPDL1	TOPBP1	TPX2
GO:0072686	mitotic spindle	2.34e-12	5.51	0.42	CDK1	CKAP2L	ECT2	ESPL1	KIF11	KIF23	KIFC1	KNSTRN	MAD2L1	NUSAP1	RACGAP1	SKA1	SPAG5	TPX2
GO:0000785	chromatin	3.93e-12	6.3	0.62	CBX3	CENPF	CHEK1	COPS5	DSCC1	ESCO2	MCM2	MCM7	MTBP	OIP5	PARPBP	PCNA	PLK1	RAD51	RAN	TMPO
GO:0005819	spindle	9.07e-11	5.91	0.64	AURKA	AURKB	BUB1B	CBX3	CENPF	KIF11	KIF15	KIF20A	KIF23	PLK1	PRC1	PSRC1	TPX2	TTK	VRK1
GO:0005871	kinesin complex	1.22e-10	4.33	0.29	CENPE	KIF11	KIF14	KIF15	KIF18A	KIF18B	KIF20A	KIF23	KIF2C	KIF4A	KIFC1
GO:0000307	cyclin-dependent protein kinase holoenzyme complex	1.69e-10	3.54	0.16	CCNA2	CCNB1	CCNB2	CCNE2	CDK1	CDK2	CKS1B	CKS2	PCNA
GO:0005730	nucleolus	1.39e-08	13.39	4.51	BLM	BRIX1	CDCA8	CENPH	CKAP5	DDX56	DHX9	DKC1	DSN1	DTL	FANCD2	GTPBP4	HJURP	HMGB2	MCM10	MCM2	MCM7	MRM2	MTX2	NEK2	NOP58	NUSAP1	PKMYT1	PLK4	RAD51	RAN	SPC24	TOP2A	TRA2A	TRAIP	UBE2T	VRK1	WDR12	XPO1
GO:0005694	chromosome	1.48e-08	5.12	0.67	BLM	CDCA5	CENPE	DTL	ESCO2	KIF4A	MAD2L1	MCM8	NUSAP1	POLQ	RECQL4	TOPBP1	TRIP13
GO:0000779	condensed chromosome centromeric region	2.56e-08	1.97	0.04	AURKB	CBX3	CENPE	NCAPG	SGO1
GO:0051233	spindle midzone	3.32e-08	2.76	0.14	AURKA	AURKB	CDCA8	CENPE	KIF14	PLK1	RACGAP1
GO:0000942	condensed nuclear chromosome outer kinetochore	3.49e-08	1.57	0.02	BUB1	CCNB1	NDC80	PLK1
GO:0031262	Ndc80 complex	3.49e-08	1.57	0.02	NDC80	NUF2	SPC24	SPC25
GO:0000778	condensed nuclear chromosome kinetochore	5.68e-08	1.97	0.05	BUB1	BUB1B	CENPA	NDC80	NUF2
GO:0000940	condensed chromosome outer kinetochore	1.12e-07	1.97	0.05	BUB1B	CENPF	SKA1	SKA3	SPDL1
GO:0015630	microtubule cytoskeleton	1.59e-07	5.12	0.81	AURKA	CCNB2	CENPE	CKAP5	HMMR	KIF18A	KIF2C	KNSTRN	MCM2	PLK1	PSRC1	SKA1	TPX2
GO:0032133	chromosome passenger complex	1.73e-07	1.57	0.03	AURKA	AURKB	BIRC5	CDCA8
GO:0005576	extracellular region	5.22e-07	1.97	10.15	C12orf73	DSN1	NIT2	PPIA	PSMA2
GO:0030532	small nuclear ribonucleoprotein complex	8.54e-07	1.97	0.08	SNRPA1	SNRPD1	SNRPE	SNRPF	SNRPGGO:0000796;condensin complex;1.18e-06; 1.57; 0.04;NCAPG	NCAPG2	NCAPH	SMC4
GO:0000793	condensed chromosome	1.48e-06	2.36	0.15	CDK2	FANCD2	HMGB2	NCAPG	RAD51	TOP2A
GO:0031298	replication fork protection complex	2.34e-06	1.57	0.04	CDC45	MCM10	TIMELESS	WDHD1
GO:0031390	Ctf18 RFC-like complex	2.34e-06	1.57	0.04	DSCC1	RFC2	RFC4	RFC5
GO:0071013	catalytic step 2 spliceosome	2.52e-06	3.54	0.46	HNRNPA2B1	MAGOHB	RBMX	SNRPA1	SNRPD1	SNRPE	SNRPF	SNRPG	SRSF1
GO:0097149	centralspindlin complex	2.57e-06	1.18	0.02	ECT2	KIF23	RACGAP1
GO:0000784	nuclear chromosome telomeric region	2.61e-06	3.94	0.59	CBX3	CDK1	DNA2	MCM2	MCM4	MCM7	MSH2	PCNA	RAD51	SSB
GO:0046540	U4/U6 x U5 tri-snRNP complex	4.27e-06	2.36	0.17	LSM5	SNRPD1	SNRPE	SNRPF	SNRPG	USP39
GO:0000781	chromosome telomeric region	5.15e-06	2.76	0.27	BLM	CDK2	CHEK1	EZH2	HNRNPA2B1	PTGES3	RECQL4
GO:0071005	U2-type precatalytic spliceosome	5.15e-06	2.76	0.27	LSM5	MAGOHB	SNRPA1	SNRPD1	SNRPE	SNRPF	SNRPG
GO:0035371	microtubule plus-end	6.18e-06	1.97	0.11	CKAP5	KIF18B	KIF2C	KNSTRN	SPAG5
GO:0016604	nuclear body	7.51e-06	5.91	1.5	CENPI	DBF4	DHX9	DSN1	ESRP1	EXO1	FANCD2	KIF18B	KNL1	PCNA	RMI1	SGO2	SNRPA1	TOPBP1	ZWINT
GO:0005687	U4 snRNP	1.07e-05	1.57	0.06	SNRPD1	SNRPE	SNRPF	SNRPG
GO:0005815	microtubule organizing center	1.07e-05	4.33	0.84	BUB1B	CENPU	CEP55	DLGAP5	KIF18A	KIFC1	RAD51	SASS6	SPDL1	TOPBP1	TPX2
GO:0010369	chromocenter	1.58e-05	1.57	0.06	AURKB	CDCA8	ESCO2	OIP5
GO:0034709	methylosome	1.58e-05	1.57	0.06	SNRPD1	SNRPE	SNRPF	SNRPG
GO:0042555	MCM complex	1.58e-05	1.57	0.06	MCM2	MCM4	MCM7	MCM8
GO:0005615	extracellular space	2.03e-05	1.97	8.46	CHEK1	DNAJC9	HMGB2	PPIA	RBMX
GO:0000780	condensed nuclear chromosome centromeric region	2.26e-05	1.57	0.07	AURKA	AURKB	CENPA	SGO1
GO:1990023	mitotic spindle midzone	2.26e-05	1.57	0.07	AURKB	CENPE	KIF18A	KIF18B
GO:0005681	spliceosomal complex	2.4e-05	3.15	0.47	HNRNPA2B1	RBMX	SNRPA1	SNRPE	SNRPF	SNRPG	SRSF2	USP39
GO:0005663	DNA replication factor C complex	2.52e-05	1.18	0.03	RFC2	RFC4	RFC5
GO:0005874	microtubule	2.71e-05	5.91	1.68	CCT6A	CENPE	KIF11	KIF14	KIF15	KIF18A	KIF18B	KIF20A	KIF23	KIF2C	KIF4A	KIFC1	NEK2	RACGAP1	TPX2
GO:0016020	membrane	3.35e-05	19.29	10.63	AIMP2	ARL6IP1	BUB1	BZW2	CCNB1	CCNB2	CDK1	CENPE	CEP55	CKAP5	CSE1L	DDX56	DHX9	ELAVL1	ERCC6L	FAM72A	FANCI	GTPBP4	HMMR	HNRNPA2B1	HSPA14	HSPE1	KIF11	KIF14	KIF15	KIF2C	KIF4A	KIFC1	LMNB1	MCM4	MCM7	MELK	MSH2	NCAPG	NCAPG2	NCAPH	NDC80	NOP58	NUF2	ORC6	PAICS	PKMYT1	PPIA	PRIM1	RAN
GO:0000228	nuclear chromosome	3.58e-05	1.97	0.15	BIRC5	BLM	FIGNL1	RAD51	TOP2A
GO:0090543	Flemming body	4.28e-05	1.97	0.16	CEP55	KIF14	KIF23	RACGAP1	RAN
GO:0034715	pICln-Sm protein complex	4.98e-05	1.18	0.03	SNRPD1	SNRPE	SNRPF
GO:0045120	pronucleus	4.98e-05	1.18	0.03	AURKA	CENPF	EZH2
GO:0071007	U2-type catalytic step 2 spliceosome	5.08e-05	1.97	0.16	SNRPA1	SNRPD1	SNRPE	SNRPF	SNRPG
GO:0034719	SMN-Sm protein complex	7.21e-05	1.57	0.09	SNRPD1	SNRPE	SNRPF	SNRPG
GO:0005737	cytoplasm	7.68e-05	34.65	23.74	ASPM	BIRC5	BLM	BUB1B	BZW2	CCNA2	CCNB1	CCNB2	CCNE2	CCT6A	CDC25A	CDC25C	CDC45	CDCA5	CDK1	CDK2	CDKN3	CENPF	CHEK1	CIP2A	COPS5	CSE1L	DDIAS	DHX9	DKC1	DNA2	DNAAF5	DNAJC9	ECT2	EIF2AK1	ELAVL1	ESPL1	EZH2	FAM83D	FIGNL1	GINS1	GTPBP4	HMGB2	HNRNPA2B1	HSPA14	KIF18A	KIF18B	KIF4A	MAD2L1	MASTL
GO:0005683	U7 snRNP	8.62e-05	1.18	0.04	SNRPE	SNRPF	SNRPG
GO:0005828	kinetochore microtubule	8.62e-05	1.18	0.04	CENPE	KIF18A	KNTC1
GO:0000790	nuclear chromatin	9.64e-05	4.72	1.26	ACTL6A	ASF1B	CDCA5	E2F1	EZH2	H2AFV	H2AFZ	HMGB2	RAD51	RAD51AP1	TIMELESS	UHRF1
GO:0032154	cleavage furrow	0.000105	2.36	0.3	CEP55	ECT2	KIF20A	MASTL	PLK4	RACGAP1
GO:0005685	U1 snRNP	0.000115	1.57	0.1	SNRPD1	SNRPE	SNRPF	SNRPG
GO:0005814	centriole	0.000139	3.54	0.76	AURKA	CEP55	PLK1	PLK4	POC1A	RAN	SASS6	STIL	TOP2A
GO:0045171	intercellular bridge	0.000156	2.36	0.32	CDCA8	CEP55	KIF20A	KIF23	KIF4A	TPX2
GO:0005635	nuclear envelope	0.000166	3.94	0.95	CBX3	CENPF	CSE1L	LMNB1	NEMP1	NUP37	NUP42	RAN	TMPO	XPO1
GO:0000941	condensed nuclear chromosome inner kinetochore	0.000188	0.79	0.01	CENPK	DSN1
GO:0097125	cyclin B1-CDK1 complex	0.000188	0.79	0.01	CCNB1	CDK1
GO:0097135	cyclin E2-CDK2 complex	0.000188	0.79	0.01	CCNE2	CDK2
GO:0005783	endoplasmic reticulum	0.000192	0.79	5.33	NT5C3A	PKMYT1
GO:0031618	nuclear pericentric heterochromatin	0.000203	1.18	0.05	CBX3	CENPA	ESCO2
GO:0005686	U2 snRNP	0.00021	1.57	0.12	SNRPA1	SNRPD1	SNRPE	SNRPG
GO:1990904	ribonucleoprotein complex	0.000246	3.54	0.82	DHX9	ELAVL1	HNRNPA2B1	RBMX	SSB	TARDBP	TOP2A	TRA2A	XPO1
GO:0005657	replication fork	0.000351	1.57	0.14	BLM	PCNA	UHRF1	XRCC2
GO:0005689	U12-type spliceosomal complex	0.000477	1.57	0.15	SNRPD1	SNRPE	SNRPF	SNRPG
GO:0097431	mitotic spindle pole	0.000477	1.57	0.15	ASPM	AURKA	FAM83D	SPAG5
GO:0031391	Elg1 RFC-like complex	0.00056	0.79	0.02	ATAD5	RFC4
GO:0097124	cyclin A2-CDK2 complex	0.00056	0.79	0.02	CCNA2	CDK2
GO:0097134	cyclin E1-CDK2 complex	0.00056	0.79	0.02	CCNE2	CDK2
GO:1990423	RZZ complex	0.00056	0.79	0.02	KNTC1	ZWILCH
GO:0000794	condensed nuclear chromosome	0.000632	1.57	0.16	CHEK1	NEK2	RAD51	TOPBP1
GO:0015030	Cajal body	0.000724	1.97	0.28	CDK2	HNRNPA2B1	NOP58	OIP5	XPO1
GO:0031616	spindle pole centrosome	0.00103	1.18	0.08	AURKA	AURKB	DLGAP5
GO:0005762	mitochondrial large ribosomal subunit	0.0011	1.97	0.31	MALSU1	MRPL13	MRPL3	MRPL32	MRPL42
GO:0005682	U5 snRNP	0.00151	1.18	0.09	SNRPD1	SNRPE	SNRPG
GO:0032991	protein-containing complex	0.00158	7.09	3.18	ACTL6A	ASF1B	CDCA8	CHEK1	CKAP5	DHX9	E2F1	HMGB2	KIF11	NEK2	PPIA	PTGES3	RAD51	RAD51AP1	RAD54L	RAN	TOP2A	XPO1
GO:0005726	perichromatin fibrils	0.00183	0.79	0.03	DHX9	TARDBP
GO:0035061	interchromatin granule	0.00183	0.79	0.03	SRSF2	TARDBP
GO:0061673	mitotic spindle astral microtubule	0.00183	0.79	0.03	KIF18A	KIF18B
GO:0098536	deuterosome	0.00183	0.79	0.03	PLK4	SASS6
GO:0005697	telomerase holoenzyme complex	0.00246	1.18	0.11	DKC1	PTGES3	SNRPE
GO:0005720	nuclear heterochromatin	0.00284	1.18	0.11	CBX3	H2AFZ	UHRF1
GO:0009986	cell surface	0.0038	0.39	3.28	HMMR
GO:0016363	nuclear matrix	0.00396	2.36	0.59	BLM	CENPF	HNRNPA2B1	KIF4A	LMNB1	UHRF1
GO:0043203	axon hillock	0.00499	0.79	0.04	AURKA	TPX2
GO:0005664	nuclear origin of replication recognition complex	0.00636	0.79	0.05	MCM2	ORC6
GO:0005732	small nucleolar ribonucleoprotein complex	0.00636	0.79	0.05	NOP58	SNRPF
GO:0043657	host cell	0.00687	1.57	0.3	NUP37	NUP42	RAN	XPO1
GO:0005739	mitochondrion	0.00752	11.02	6.65	CDK1	CHCHD2	COA1	CYCS	DHTKD1	DLGAP5	DNA2	E2F1	ENY2	FAM72A	HJURP	HSPE1	MALSU1	MRM2	MRPL13	MRPL3	MRPL32	MRPL42	MTERF3	MTFR2	MTIF2	MTX2	NDUFA4	NIF3L1	PNPT1	RAD51	TBRG4	TIMM17A
GO:0072687	meiotic spindle	0.00788	0.79	0.05	ASPM	AURKA
GO:0005719	nuclear euchromatin	0.00792	1.18	0.16	CBX3	H2AFZ	RBMX
GO:0035861	site of double-strand break	0.00828	1.57	0.31	ESCO2	RAD51	RPA3	TIMELESS
GO:0005789	endoplasmic reticulum membrane	0.00832	1.57	5.03	ARL6IP1	CDK1	PKMYT1	PNPT1
Best negative correlations with CBX3					Number of genes in target list: 30,with annotations: 28
Significant terms	Description	p-value	% target list	% universe	Associated genes
GO:0005925	focal adhesion	1.09e-07	28.57	2.2	ENG	FLNC	FLRT2	GSN	LIMS2	LRP1	STARD8	TNS1
GO:0016528	sarcoplasm	7.92e-05	7.14	0.05	FLNC	GSN
GO:0005901	caveola	0.000188	10.71	0.4	CAVIN1	EHD2	TGFBR2
GO:0005615	extracellular space	0.000341	32.14	8.46	COL14A1	COL16A1	ENG	GAS6	GSN	IGFBP6	JAM3	PODN	SLIT3
GO:0005596	collagen type XIV trimer	0.00152	3.57	0.01	COL14A1
GO:0005597	collagen type XVI trimer	0.00152	3.57	0.01	COL16A1
GO:0042568	insulin-like growth factor binary complex	0.00152	3.57	0.01	IGFBP6
GO:0005911	cell-cell junction	0.00212	10.71	0.92	FLRT2	HEG1	LIMS2
GO:0072563	endothelial microparticle	0.00303	3.57	0.01	ENG
GO:0043235	receptor complex	0.0034	10.71	1.09	ENG	LRP1	TGFBR2
GO:0097444	spine apparatus	0.00454	3.57	0.02	SYNPO
GO:0031012	extracellular matrix	0.00466	10.71	1.22	COL14A1	COL16A1	FLRT2
GO:0030478	actin cap	0.00605	3.57	0.02	GSN
Best mix correlations with CBX3					Number of genes in target list: 296, with annotations: 282
Significant terms	Description	p-value	% target list	% universe	Associated genes
GO:0005654	nucleoplasm	1.05e-40	51.42	16.96	ACTL6A	ANLN	ASF1B	ATAD2	AURKA	AURKB	BIRC5	BLM	BUB1	CACYBP	CAVIN1	CBX3	CCNA2	CCNB1	CCNE2	CDC25A	CDC25C	CDC45	CDCA5	CDCA8	CDK1	CDK2	CENPA	CENPE	CENPF	CENPH	CENPI	CENPK	CENPL	CENPQ	CENPU	CHEK1	CKS1B	COPS5	CSE1L	DBF4	DHX9	DKC1	DNA2	DNAJC9	DPY30	DSCC1	DTL	E2F1	ELAVL1
GO:0000776	kinetochore	1.28e-25	8.87	0.46	AURKB	BUB1	BUB1B	CENPE	CENPF	CENPH	CENPI	CENPQ	CKAP5	KIF18A	KIF2C	KNSTRN	MAD2L1	MTBP	NDC80	NEK2	NUP37	PLK1	SGO1	SKA3	SPAG5	TTK	XPO1	ZWILCH	ZWINT
GO:0005634	nucleus	2.44e-25	59.93	30.12	ACTL6A	AIMP2	ASPM	ATAD2	ATAD5	AURKA	AURKB	BIRC5	BLM	BRIX1	CACYBP	CAVIN1	CBX3	CCNA2	CCNB1	CCNB2	CCNE2	CDC25A	CDC25C	CDC45	CDCA5	CDCA8	CDK1	CDK2	CENPA	CENPE	CENPF	CENPH	CENPU	CHCHD2	CHEK1	COPS5	CSE1L	CYCS	DBF4	DDIAS	DEPDC1	DHX9	DKC1	DLGAP5	DNA2	DNAJC9	DPY30	DSN1	DTL
GO:0000777	condensed chromosome kinetochore	3.4e-25	8.87	0.48	BIRC5	BUB1	BUB1B	CENPE	CENPH	CENPU	CKAP5	DSN1	ERCC6L	HJURP	KIF2C	KNL1	KNSTRN	KNTC1	MAD2L1	NDC80	NEK2	NUP37	SGO1	SGO2	SPAG5	SPC24	SPC25	ZWILCH	ZWINT
GO:0000775	chromosome					centromeric region;6.93e-20; 6.38; 0.29;BIRC5	CBX3	CDCA5	CDCA8	CENPA	CENPE	CENPF	CENPL	CENPQ	DSCC1	HELLS	HJURP	KIF2C	NDC80	NUF2	OIP5	SGO1	SGO2
GO:0030496	midbody	2.15e-16	8.16	0.84	ANLN	ASPM	AURKA	AURKB	BIRC5	CDCA8	CDK1	CENPE	CENPF	CEP55	ECT2	KIF14	KIF20A	KIF23	KIF4A	MPLKIP	NEK2	PLK1	PRC1	PSRC1	RACGAP1	RAN	SPAG5
GO:0005829	cytosol	2.06e-15	49.29	27.14	AIMP2	ARHGAP11A	ARL6IP1	AURKA	AURKB	BIRC5	BLM	BUB1	BUB1B	CACYBP	CAVIN1	CCNA2	CCNB1	CCNB2	CCNE2	CCT6A	CDC25A	CDC25C	CDCA3	CDCA5	CDCA8	CDK1	CDK2	CDKN3	CENPA	CENPE	CENPF	CENPH	CENPI	CENPK	CENPL	CENPQ	CENPU	CHEK1	CIP2A	CKAP2L	CKAP5	COA1	COPS5	CSE1L	CYCS	DEPDC1B	DHTKD1	DHX9	DLGAP5
GO:0005813	centrosome	3.32e-15	12.77	2.61	ASPM	AURKA	CCNB1	CCNB2	CCNE2	CDC45	CDK1	CDK2	CENPF	CEP55	CHEK1	CKAP2L	CKAP5	DHX9	DTL	E2F1	ESPL1	HMMR	KIF15	KIF23	KIF2C	MASTL	MPLKIP	NDC80	NDN	NEK2	NIT2	PCLAF	PCNA	PLK1	PLK4	POC1A	SASS6	SGO1	STIL	XRCC2
GO:0016021	integral component of membrane	8.93e-15	3.9	19.64	ADGRA2	ARL6IP1	AVL9	CIP2A	ENG	HEG1	LDLRAD2	MRGPRF	NEMP1	TGFBR2	TMEM119
GO:0005876	spindle microtubule	1.67e-13	4.26	0.2	AURKA	AURKB	BIRC5	CDK1	KIF11	KIF4A	NUSAP1	PLK1	PRC1	PSRC1	SKA1	SKA3
GO:0000922	spindle pole	4.23e-13	6.38	0.66	CCNB1	CENPF	CKAP2L	CKAP5	DSN1	KIF11	KNSTRN	KNTC1	MAD2L1	NEK2	PLK1	POC1A	PRC1	PSRC1	SGO1	SPDL1	TOPBP1	TPX2
GO:0000785	chromatin	1.61e-12	6.03	0.62	CBX3	CENPF	CHEK1	COPS5	DSCC1	ESCO2	HIC1	MCM2	MCM7	MTBP	OIP5	PARPBP	PCNA	PLK1	RAD51	RAN	TMPO
GO:0072686	mitotic spindle	9.58e-12	4.96	0.42	CDK1	CKAP2L	ECT2	ESPL1	KIF11	KIF23	KIFC1	KNSTRN	MAD2L1	NUSAP1	RACGAP1	SKA1	SPAG5	TPX2
GO:0005886	plasma membrane	1e-10	9.22	24.24	ACTL6A	ADGRA2	CAVIN1	CEP55	CIP2A	CKAP5	CNRIP1	DNAJC9	EHD2	EXO1	FLNC	FLRT2	GSN	HMMR	JAM3	KIF14	KNTC1	LIMS2	LRP1	MELK	MRGPRF	MRPL42	PDCD10	TGFBR2	TMEM119	UBE2C
GO:0005871	kinesin complex	3.72e-10	3.9	0.29	CENPE	KIF11	KIF14	KIF15	KIF18A	KIF18B	KIF20A	KIF23	KIF2C	KIF4A	KIFC1
GO:0005819	spindle	3.91e-10	5.32	0.64	AURKA	AURKB	BUB1B	CBX3	CENPF	KIF11	KIF15	KIF20A	KIF23	PLK1	PRC1	PSRC1	TPX2	TTK	VRK1
GO:0000307	cyclin-dependent protein kinase holoenzyme complex	4.27e-10	3.19	0.16	CCNA2	CCNB1	CCNB2	CCNE2	CDK1	CDK2	CKS1B	CKS2	PCNA
GO:0000779	condensed chromosome					centromeric region;4.31e-08; 1.77; 0.04;AURKB	CBX3	CENPE	NCAPG	SGO1
GO:0005694	chromosome	5.08e-08	4.61	0.67	BLM	CDCA5	CENPE	DTL	ESCO2	KIF4A	MAD2L1	MCM8	NUSAP1	POLQ	RECQL4	TOPBP1	TRIP13
GO:0000942	condensed nuclear chromosome outer kinetochore	5.31e-08	1.42	0.02	BUB1	CCNB1	NDC80	PLK1
GO:0031262	Ndc80 complex	5.31e-08	1.42	0.02	NDC80	NUF2	SPC24	SPC25
GO:0051233	spindle midzone	6.8e-08	2.48	0.14	AURKA	AURKB	CDCA8	CENPE	KIF14	PLK1	RACGAP1
GO:0015630	microtubule cytoskeleton	7.56e-08	4.96	0.81	AURKA	CCNB2	CENPE	CKAP5	EHD2	HMMR	KIF18A	KIF2C	KNSTRN	MCM2	PLK1	PSRC1	SKA1	TPX2
GO:0000778	condensed nuclear chromosome kinetochore	9.58e-08	1.77	0.05	BUB1	BUB1B	CENPA	NDC80	NUF2
GO:0005730	nucleolus	1.85e-07	12.06	4.51	BLM	BRIX1	CDCA8	CENPH	CKAP5	DDX56	DHX9	DKC1	DSN1	DTL	FANCD2	GTPBP4	HJURP	HMGB2	MCM10	MCM2	MCM7	MRM2	MTX2	NEK2	NOP58	NUSAP1	PKMYT1	PLK4	RAD51	RAN	SPC24	TOP2A	TRA2A	TRAIP	UBE2T	VRK1	WDR12	XPO1
GO:0000940	condensed chromosome outer kinetochore	1.89e-07	1.77	0.05	BUB1B	CENPF	SKA1	SKA3	SPDL1
GO:0032133	chromosome passenger complex	2.62e-07	1.42	0.03	AURKA	AURKB	BIRC5	CDCA8
GO:0030532	small nuclear ribonucleoprotein complex	1.43e-06	1.77	0.08	SNRPA1	SNRPD1	SNRPE	SNRPF	SNRPG
GO:0000796	condensin complex	1.79e-06	1.42	0.04	NCAPG	NCAPG2	NCAPH	SMC4
GO:0000793	condensed chromosome	2.71e-06	2.13	0.15	CDK2	FANCD2	HMGB2	NCAPG	RAD51	TOP2A
GO:0097149	centralspindlin complex	3.52e-06	1.06	0.02	ECT2	KIF23	RACGAP1
GO:0031298	replication fork protection complex	3.54e-06	1.42	0.04	CDC45	MCM10	TIMELESS	WDHD1
GO:0031390	Ctf18 RFC-like complex	3.54e-06	1.42	0.04	DSCC1	RFC2	RFC4	RFC5
GO:0071013	catalytic step 2 spliceosome	5.91e-06	3.19	0.46	HNRNPA2B1	MAGOHB	RBMX	SNRPA1	SNRPD1	SNRPE	SNRPF	SNRPG	SRSF1
GO:0000784	nuclear chromosome					telomeric region;6.59e-06; 3.55; 0.59;CBX3	CDK1	DNA2	MCM2	MCM4	MCM7	MSH2	PCNA	RAD51	SSB
GO:0046540	U4/U6 x U5 tri-snRNP complex	7.78e-06	2.13	0.17	LSM5	SNRPD1	SNRPE	SNRPF	SNRPG	USP39
GO:0000781	chromosome					telomeric region;1.02e-05; 2.48; 0.27;BLM	CDK2	CHEK1	EZH2	HNRNPA2B1	PTGES3	RECQL4
GO:0071005	U2-type precatalytic spliceosome	1.02e-05	2.48	0.27	LSM5	MAGOHB	SNRPA1	SNRPD1	SNRPE	SNRPF	SNRPG
GO:0035371	microtubule plus-end	1.03e-05	1.77	0.11	CKAP5	KIF18B	KIF2C	KNSTRN	SPAG5
GO:0005687	U4 snRNP	1.61e-05	1.42	0.06	SNRPD1	SNRPE	SNRPF	SNRPG
GO:0010369	chromocenter	2.39e-05	1.42	0.06	AURKB	CDCA8	ESCO2	OIP5
GO:0034709	methylosome	2.39e-05	1.42	0.06	SNRPD1	SNRPE	SNRPF	SNRPG
GO:0042555	MCM complex	2.39e-05	1.42	0.06	MCM2	MCM4	MCM7	MCM8
GO:0016604	nuclear body	2.58e-05	5.32	1.5	CENPI	DBF4	DHX9	DSN1	ESRP1	EXO1	FANCD2	KIF18B	KNL1	PCNA	RMI1	SGO2	SNRPA1	TOPBP1	ZWINT
GO:0005815	microtubule organizing center	2.83e-05	3.9	0.84	BUB1B	CENPU	CEP55	DLGAP5	KIF18A	KIFC1	RAD51	SASS6	SPDL1	TOPBP1	TPX2
GO:0045171	intercellular bridge	3.1e-05	2.48	0.32	CDCA8	CEP55	EHD2	KIF20A	KIF23	KIF4A	TPX2
GO:0005887	integral component of plasma membrane	3.1e-05	1.77	7.47	FLRT2	JAM3	LRP1	PCDHGC3	TGFBR2
GO:0000780	condensed nuclear chromosome					centromeric region;3.41e-05; 1.42; 0.07;AURKA	AURKB	CENPA	SGO1
GO:1990023	mitotic spindle midzone	3.41e-05	1.42	0.07	AURKB	CENPE	KIF18A	KIF18B
GO:0005663	DNA replication factor C complex	3.44e-05	1.06	0.03	RFC2	RFC4	RFC5
GO:0005681	spliceosomal complex	5.05e-05	2.84	0.47	HNRNPA2B1	RBMX	SNRPA1	SNRPE	SNRPF	SNRPG	SRSF2	USP39
GO:0000228	nuclear chromosome	5.89e-05	1.77	0.15	BIRC5	BLM	FIGNL1	RAD51	TOP2A
GO:0034715	pICln-Sm protein complex	6.8e-05	1.06	0.03	SNRPD1	SNRPE	SNRPF
GO:0045120	pronucleus	6.8e-05	1.06	0.03	AURKA	CENPF	EZH2
GO:0090543	Flemming body	7.03e-05	1.77	0.16	CEP55	KIF14	KIF23	RACGAP1	RAN
GO:0071007	U2-type catalytic step 2 spliceosome	8.33e-05	1.77	0.16	SNRPA1	SNRPD1	SNRPE	SNRPF	SNRPG
GO:0005874	microtubule	8.93e-05	5.32	1.68	CCT6A	CENPE	KIF11	KIF14	KIF15	KIF18A	KIF18B	KIF20A	KIF23	KIF2C	KIF4A	KIFC1	NEK2	RACGAP1	TPX2
GO:0005737	cytoplasm	9.58e-05	34.04	23.74	ASPM	BIRC5	BLM	BUB1B	BZW2	CAVIN1	CCNA2	CCNB1	CCNB2	CCNE2	CCT6A	CDC25A	CDC25C	CDC45	CDCA5	CDK1	CDK2	CDKN3	CENPF	CHEK1	CIP2A	CNRIP1	COPS5	CSE1L	DDIAS	DHX9	DKC1	DNA2	DNAAF5	DNAJC9	ECT2	EIF2AK1	ELAVL1	ESPL1	EZH2	FAM83D	FIGNL1	FLNC	GAS6	GINS1	GSN	GTPBP4	HMGB2	HNRNPA2B1	HSPA14
GO:0034719	SMN-Sm protein complex	0.000108	1.42	0.09	SNRPD1	SNRPE	SNRPF	SNRPG
GO:0005683	U7 snRNP	0.000118	1.06	0.04	SNRPE	SNRPF	SNRPG
GO:0005828	kinetochore microtubule	0.000118	1.06	0.04	CENPE	KIF18A	KNTC1
GO:0016020	membrane	0.000132	18.09	10.63	AIMP2	ARL6IP1	BUB1	BZW2	CCNB1	CCNB2	CDK1	CENPE	CEP55	CKAP5	CSE1L	DDX56	DHX9	ELAVL1	ERCC6L	FAM72A	FANCI	GTPBP4	HMMR	HNRNPA2B1	HSPA14	HSPE1	KIF11	KIF14	KIF15	KIF2C	KIF4A	KIFC1	LMNB1	LRP1	MCM4	MCM7	MELK	MSH2	NCAPG	NCAPG2	NCAPH	NDC80	NOP58	NUF2	ORC6	PAICS	PCDHGC3	PKMYT1	PPIA
GO:0005576	extracellular region	0.00014	3.9	10.15	C12orf73	COL14A1	COL16A1	DSN1	GAS6	GSN	HEG1	IGFBP6	NIT2	PPIA	PSMA2
GO:0005685	U1 snRNP	0.000172	1.42	0.1	SNRPD1	SNRPE	SNRPF	SNRPG
GO:0032154	cleavage furrow	0.000185	2.13	0.3	CEP55	ECT2	KIF20A	MASTL	PLK4	RACGAP1
GO:0000941	condensed nuclear chromosome inner kinetochore	0.000232	0.71	0.01	CENPK	DSN1
GO:0097125	cyclin B1-CDK1 complex	0.000232	0.71	0.01	CCNB1	CDK1
GO:0097135	cyclin E2-CDK2 complex	0.000232	0.71	0.01	CCNE2	CDK2
GO:0000790	nuclear chromatin	0.000255	4.26	1.26	ACTL6A	ASF1B	CDCA5	E2F1	EZH2	H2AFV	H2AFZ	HMGB2	RAD51	RAD51AP1	TIMELESS	UHRF1
GO:0005783	endoplasmic reticulum	0.000255	1.06	5.33	CAVIN1	NT5C3A	PKMYT1
GO:0031618	nuclear pericentric heterochromatin	0.000276	1.06	0.05	CBX3	CENPA	ESCO2
GO:0005814	centriole	0.000303	3.19	0.76	AURKA	CEP55	PLK1	PLK4	POC1A	RAN	SASS6	STIL	TOP2A
GO:0005686	U2 snRNP	0.000313	1.42	0.12	SNRPA1	SNRPD1	SNRPE	SNRPG
GO:0005635	nuclear envelope	0.000383	3.55	0.95	CBX3	CENPF	CSE1L	LMNB1	NEMP1	NUP37	NUP42	RAN	TMPO	XPO1
GO:0005657	replication fork	0.000522	1.42	0.14	BLM	PCNA	UHRF1	XRCC2
GO:1990904	ribonucleoprotein complex	0.000528	3.19	0.82	DHX9	ELAVL1	HNRNPA2B1	RBMX	SSB	TARDBP	TOP2A	TRA2A	XPO1
GO:0031391	Elg1 RFC-like complex	0.000689	0.71	0.02	ATAD5	RFC4
GO:0097124	cyclin A2-CDK2 complex	0.000689	0.71	0.02	CCNA2	CDK2
GO:0097134	cyclin E1-CDK2 complex	0.000689	0.71	0.02	CCNE2	CDK2
GO:1990423	RZZ complex	0.000689	0.71	0.02	KNTC1	ZWILCH
GO:0005689	U12-type spliceosomal complex	0.000707	1.42	0.15	SNRPD1	SNRPE	SNRPF	SNRPG
GO:0097431	mitotic spindle pole	0.000707	1.42	0.15	ASPM	AURKA	FAM83D	SPAG5
GO:0000794	condensed nuclear chromosome	0.000934	1.42	0.16	CHEK1	NEK2	RAD51	TOPBP1
GO:0015030	Cajal body	0.00116	1.77	0.28	CDK2	HNRNPA2B1	NOP58	OIP5	XPO1
GO:0031616	spindle pole centrosome	0.0014	1.06	0.08	AURKA	AURKB	DLGAP5
GO:0005762	mitochondrial large ribosomal subunit	0.00175	1.77	0.31	MALSU1	MRPL13	MRPL3	MRPL32	MRPL42
GO:0005682	U5 snRNP	0.00204	1.06	0.09	SNRPD1	SNRPE	SNRPG
GO:0005726	perichromatin fibrils	0.00225	0.71	0.03	DHX9	TARDBP
GO:0035061	interchromatin granule	0.00225	0.71	0.03	SRSF2	TARDBP
GO:0061673	mitotic spindle astral microtubule	0.00225	0.71	0.03	KIF18A	KIF18B
GO:0098536	deuterosome	0.00225	0.71	0.03	PLK4	SASS6
GO:0032991	protein-containing complex	0.00284	6.74	3.18	ACTL6A	ASF1B	CAVIN1	CDCA8	CHEK1	CKAP5	DHX9	E2F1	HMGB2	KIF11	NEK2	PPIA	PTGES3	RAD51	RAD51AP1	RAD54L	RAN	TOP2A	XPO1
GO:0005697	telomerase holoenzyme complex	0.00331	1.06	0.11	DKC1	PTGES3	SNRPE
GO:0005720	nuclear heterochromatin	0.00382	1.06	0.11	CBX3	H2AFZ	UHRF1
GO:0043203	axon hillock	0.00612	0.71	0.04	AURKA	TPX2
GO:0016363	nuclear matrix	0.00654	2.13	0.59	BLM	CENPF	HNRNPA2B1	KIF4A	LMNB1	UHRF1
GO:0005664	nuclear origin of replication recognition complex	0.00778	0.71	0.05	MCM2	ORC6
GO:0005732	small nucleolar ribonucleoprotein complex	0.00778	0.71	0.05	NOP58	SNRPF
GO:0016528	sarcoplasm	0.00778	0.71	0.05	FLNC	GSN
GO:0072687	meiotic spindle	0.00963	0.71	0.05	ASPM	AURKA
GO:0043657	host cell	0.00984	1.42	0.3	NUP37	NUP42	RAN	XPO1
[truncated: 124 more columns]

## Sheet: CBX4
Gene ontology analysis of CBX4 for cellular components
Best positive correlations with CBX4					Number of genes in target list: 138， with annotations: 120
Significant terms	Description	p-value	% target list	% universe	Associated genes
GO:0035102	PRC1 complex	0.00473	1.67	0.09	CBX4	CBX8
GO:0061845	neuron projection branch point	0.00649	0.83	0.01	BAIAP2
GO:0061846	dendritic spine cytoplasm	0.00649	0.83	0.01	BAIAP2
GO:0005819	spindle	0.00757	3.33	0.64	CSNK1D	E4F1	HSPB1	MZT2B
GO:0005576	extracellular region	0.0092	3.33	10.15	CANT1	CCDC40	GFER	STXBP2
Best negative correlations with CBX4					Number of genes in target list: 14, with annotations: 13
Significant terms	Description	p-value	% target list	% universe	Associated genes
GO:1990907	beta-catenin-TCF complex	0.00701	7.69	0.05	TLE4
Best mix correlations with CBX4					Number of genes in target list: 152, with annotations: 133
Significant terms	Description	p-value	% target list	% universe	Associated genes
GO:1990907	beta-catenin-TCF complex	0.00223	1.5	0.05	TLE3	TLE4
GO:0005576	extracellular region	0.0035	3.01	10.15	CANT1	CCDC40	GFER	STXBP2
GO:0035102	PRC1 complex	0.00578	1.5	0.09	CBX4	CBX8GO:0061845;neuron projection branch point;7.20e-03;0.75; 0.01;BAIAP2
GO:0061846	dendritic spine cytoplasm	0.0072	0.75	0.01	BAIAP2

## Sheet: CBX5
Gene ontology analysis of CBX5 for cellular components
Best positive correlations with CBX5			Number of genes in target list: 226， with annotations: 209
Significant terms	Description	p-value	% target list	% universe	Associated genes
GO:0005654	nucleoplasm	4.07e-30	51.2	16.96	AFF4	APC	AQR	ARID1A	ARID1B	ARID2	ASH1L	ASXL2	ATF7IP	ATG2B	BCLAF1	CBX5	CCNT1	CELF1	CHD4	CHD8	CLOCK	CREB1	CREBBP	CTDSPL2	CUL3	DDI2	DYRK1A	ELF2	EP400	ERCC4	GLYR1	GPR107	GSK3B	GTF2A1	GTF2I	GTF3C4	HIF1AN	HIPK1	HNRNPK	HTT	INIP	INO80D	KDM3B	KLHDC10	KMT2C	KMT2D	LCOR	MBD5	MECP2
GO:0005634	nucleus	5e-20	60.77	30.12	AFF4	AGAP1	ANKRD17	APC	APPL1	AQR	ARHGAP35	ARID1A	ASH1L	ASXL2	ATF7IP	BCLAF1	BIRC6	BTBD7	CBX5	CCNT1	CELF1	CHD4	CHD8	CLOCK	CNOT6	CRAMP1	CREB1	CREBBP	DDX3X	DIP2B	DYRK1A	ELF2	ERBIN	ERCC4	ERCC6L2	FAM172A	FBXW11	FKTN	FOXJ3	GSK3B	GTF2I	GTF3C4	HIF1AN	HIPK1	HNRNPK	HTT	INIP	INO80D	IPO11
GO:0016021	integral component of membrane	5.62e-08	6.22	19.64	DNAJC14	DNAJC16	FAM168B	GIGYF2	GPR107	HECTD4	KIAA1109	LEMD3	LRBA	MFAP3	MLEC	SCAI	TMTC3
GO:0016607	nuclear speck	1.26e-07	9.09	2.14	BAZ2A	BCLAF1	DDX3X	DYRK1A	EP400	ERBIN	GLYR1	HIPK1	PUM1	RBM27	SRRM2	TARDBP	THRAP3	TRIP12	USP22	YLPM1	YTHDC1	ZC3H14	ZNF106
GO:0000785	chromatin	6.76e-07	4.78	0.62	ANKRD17	KDM3B	MECP2	NIPBL	NSD1	PDS5A	POLA1	SIN3A	SMCR8	STAG2
GO:0005576	extracellular region	7.56e-07	1.44	10.15	DDX3X	MFAP3	NHLRC2
GO:0017053	transcriptional repressor complex	3.11e-06	3.35	0.3	CBX5	RCOR1	RLIM	SIN3A	SP1	SP3	SPEN
GO:0005886	plasma membrane	4.45e-06	11.48	24.24	ACVR2B	ADCY6	APC	APPL1	ARHGAP35	ARID1B	ARID2	DENND4C	ERBIN	FAM168B	GPR107	GSK3B	LIMD1	LRBA	MFAP3	MIB1	MLEC	PDPK1	PDS5A	PIK3C2A	PRKAR2A	RGP1	RSC1A1	YTHDC1
GO:0010494	cytoplasmic stress granule	8.55e-06	3.35	0.35	DDX3X	GIGYF2	HNRNPK	PUM1	PUM2	RC3H1	TARDBP
GO:0005887	integral component of plasma membrane	2.7e-05	0.96	7.47	ACVR2B	ADCY6
GO:0016514	SWI/SNF complex	5.4e-05	1.91	0.1	ARID1A	ARID1B	BICRAL	SMARCC2
GO:0032991	protein-containing complex	0.000128	8.61	3.18	ACVR2B	CBX5	CCP110	CEP97	CHD4	CHD8	ERCC6L2	GIGYF2	HTT	NCOA2	PRKAR2A	PTPN11	RBBP4	RGP1	SMAD5	SMARCC2	SRCAP	USP7
GO:0000790	nuclear chromatin	0.000332	4.78	1.26	ARID1A	ASXL2	CHD4	CREBBP	HNRNPK	NIPBL	RBBP4	SMARCC2	SP1	TAF1
GO:0035060	brahma complex	0.000379	0.96	0.02	ARID1A	ARID1B
GO:0005615	extracellular space	0.000417	2.39	8.46	FKTN	MECP2	MSMP	SOGA1	UBN2
GO:0071565	nBAF complex	0.000587	1.44	0.08	ARID1A	ARID1B	SMARCC2
GO:0035097	histone methyltransferase complex	0.00127	1.91	0.23	CBX5	KMT2C	KMT2D	PRDM10
GO:0016604	nuclear body	0.00129	4.78	1.5	ATF7IP	CREBBP	ELF2	NCOA2	SCAF11	SRCAP	TNKS	UBN1	UBXN7	USP7
GO:0005667	transcription factor complex	0.00223	3.83	1.1	ATF7IP	CLOCK	CREB1	LIMD1	RCOR1	SIN3A	SMAD5	TAF1
GO:0005694	chromosome	0.00277	2.87	0.67	ASH1L	CLOCK	DDI2	PDS5A	STAG2	USP7
GO:0005789	endoplasmic reticulum membrane	0.00346	0.96	5.03	DNAJC14	MLEC
GO:0016605	PML body	0.00535	2.39	0.54	CBX5	HIPK1	SP3	UBN1	USP7
GO:0031965	nuclear membrane	0.0054	3.83	1.27	ANKRD17	ERBIN	LEMD3	PUM2	SCAI	SENP1	SPIN1	TNKS
GO:0000812	Swr1 complex	0.0078	0.96	0.06	EP400	SRCAP
GO:0010369	chromocenter	0.0078	0.96	0.06	CBX5	MBD5
GO:0030877	beta-catenin destruction complex	0.0078	0.96	0.06	APC	GSK3B
GO:0071564	npBAF complex	0.0078	0.96	0.06	ARID1A	SMARCC2
GO:1990909	Wnt signalosome	0.0078	0.96	0.06	APC	GSK3B
GO:0005669	transcription factor TFIID complex	0.00899	1.44	0.21	ERCC4	GTF2A1	TAF1
GO:0044666	MLL3/4 complex	0.00915	0.96	0.07	KMT2C	KMT2D
Best negative correlations with CBX5			Number of genes in target list: 1， with annotations: 1
Significant terms	Description	p-value	% target list	% universe	Associated genes
GO:0035577	azurophil granule membrane	0.00319	100	0.32	BRI3
Best mix correlations with CBX5			Number of genes in target list: 227， with annotations: 210
Significant terms	Description	p-value	% target list	% universe	Associated genes
GO:0005654	nucleoplasm	6.94e-30	50.95	16.96	AFF4	APC	AQR	ARID1A	ARID1B	ARID2	ASH1L	ASXL2	ATF7IP	ATG2B	BCLAF1	CBX5	CCNT1	CELF1	CHD4	CHD8	CLOCK	CREB1	CREBBP	CTDSPL2	CUL3	DDI2	DYRK1A	ELF2	EP400	ERCC4	GLYR1	GPR107	GSK3B	GTF2A1	GTF2I	GTF3C4	HIF1AN	HIPK1	HNRNPK	HTT	INIP	INO80D	KDM3B	KLHDC10	KMT2C	KMT2D	LCOR	MBD5	MECP2
GO:0005634	nucleus	7e-20	60.48	30.12	AFF4	AGAP1	ANKRD17	APC	APPL1	AQR	ARHGAP35	ARID1A	ASH1L	ASXL2	ATF7IP	BCLAF1	BIRC6	BTBD7	CBX5	CCNT1	CELF1	CHD4	CHD8	CLOCK	CNOT6	CRAMP1	CREB1	CREBBP	DDX3X	DIP2B	DYRK1A	ELF2	ERBIN	ERCC4	ERCC6L2	FAM172A	FBXW11	FKTN	FOXJ3	GSK3B	GTF2I	GTF3C4	HIF1AN	HIPK1	HNRNPK	HTT	INIP	INO80D	IPO11
GO:0016607	nuclear speck	1.36e-07	9.05	2.14	BAZ2A	BCLAF1	DDX3X	DYRK1A	EP400	ERBIN	GLYR1	HIPK1	PUM1	RBM27	SRRM2	TARDBP	THRAP3	TRIP12	USP22	YLPM1	YTHDC1	ZC3H14	ZNF106
GO:0016021	integral component of membrane	1.68e-07	6.67	19.64	BRI3	DNAJC14	DNAJC16	FAM168B	GIGYF2	GPR107	HECTD4	KIAA1109	LEMD3	LRBA	MFAP3	MLEC	SCAI	TMTC3
GO:0000785	chromatin	7.06e-07	4.76	0.62	ANKRD17	KDM3B	MECP2	NIPBL	NSD1	PDS5A	POLA1	SIN3A	SMCR8	STAG2
GO:0005576	extracellular region	7.67e-07	1.43	10.15	DDX3X	MFAP3	NHLRC2
GO:0017053	transcriptional repressor complex	3.2e-06	3.33	0.3	CBX5	RCOR1	RLIM	SIN3A	SP1	SP3	SPEN
GO:0010494	cytoplasmic stress granule	8.82e-06	3.33	0.35	DDX3X	GIGYF2	HNRNPK	PUM1	PUM2	RC3H1	TARDBP
GO:0005886	plasma membrane	1.01e-05	11.9	24.24	ACVR2B	ADCY6	APC	APPL1	ARHGAP35	ARID1B	ARID2	BRI3	DENND4C	ERBIN	FAM168B	GPR107	GSK3B	LIMD1	LRBA	MFAP3	MIB1	MLEC	PDPK1	PDS5A	PIK3C2A	PRKAR2A	RGP1	RSC1A1	YTHDC1
GO:0005887	integral component of plasma membrane	2.76e-05	0.95	7.47	ACVR2B	ADCY6
GO:0016514	SWI/SNF complex	5.5e-05	1.9	0.1	ARID1A	ARID1B	BICRAL	SMARCC2
GO:0032991	protein-containing complex	0.000136	8.57	3.18	ACVR2B	CBX5	CCP110	CEP97	CHD4	CHD8	ERCC6L2	GIGYF2	HTT	NCOA2	PRKAR2A	PTPN11	RBBP4	RGP1	SMAD5	SMARCC2	SRCAP	USP7
GO:0000790	nuclear chromatin	0.000345	4.76	1.26	ARID1A	ASXL2	CHD4	CREBBP	HNRNPK	NIPBL	RBBP4	SMARCC2	SP1	TAF1
GO:0035060	brahma complex	0.000383	0.95	0.02	ARID1A	ARID1B
GO:0005615	extracellular space	0.000417	2.38	8.46	FKTN	MECP2	MSMP	SOGA1	UBN2
GO:0071565	nBAF complex	0.000595	1.43	0.08	ARID1A	ARID1B	SMARCC2
GO:0035097	histone methyltransferase complex	0.00129	1.9	0.23	CBX5	KMT2C	KMT2D	PRDM10
GO:0016604	nuclear body	0.00134	4.76	1.5	ATF7IP	CREBBP	ELF2	NCOA2	SCAF11	SRCAP	TNKS	UBN1	UBXN7	USP7
GO:0005667	transcription factor complex	0.00229	3.81	1.1	ATF7IP	CLOCK	CREB1	LIMD1	RCOR1	SIN3A	SMAD5	TAF1
GO:0005789	endoplasmic reticulum membrane	0.00232	0.95	5.03	DNAJC14	MLEC
GO:0005694	chromosome	0.00283	2.86	0.67	ASH1L	CLOCK	DDI2	PDS5A	STAG2	USP7
GO:0016605	PML body	0.00545	2.38	0.54	CBX5	HIPK1	SP3	UBN1	USP7
GO:0031965	nuclear membrane	0.00555	3.81	1.27	ANKRD17	ERBIN	LEMD3	PUM2	SCAI	SENP1	SPIN1	TNKS
GO:0005739	mitochondrion	0.0078	2.38	6.65	ERCC6L2	GSK3B	GTF3C4	MECP2	PTPN11
GO:0000812	Swr1 complex	0.00787	0.95	0.06	EP400	SRCAP
GO:0010369	chromocenter	0.00787	0.95	0.06	CBX5	MBD5
GO:0030877	beta-catenin destruction complex	0.00787	0.95	0.06	APC	GSK3B
GO:0071564	npBAF complex	0.00787	0.95	0.06	ARID1A	SMARCC2
GO:1990909	Wnt signalosome	0.00787	0.95	0.06	APC	GSK3B
GO:0005669	transcription factor TFIID complex	0.00911	1.43	0.21	ERCC4	GTF2A1	TAF1
GO:0044666	MLL3/4 complex	0.00923	0.95	0.07	KMT2C	KMT2D
[truncated: 82 more columns]

## Sheet: CBX6
Gene ontology analysis of CBX6 for cellular components
Best positive correlations with CBX6					Number of genes in target list: 102， with annotations: 94
Significant terms	Description	p-value	% target list	% universe	Associated genes
GO:0009898	cytoplasmic side of plasma membrane	0.000152	4.26	0.29	CBX6	NPTXR	PGM5	TRAF3
GO:0045177	apical part of cell	0.00047	4.26	0.38	AQP1	FAT4	NF2	VASH1
GO:0014704	intercalated disc	0.00155	3.19	0.24	FXYD1	PGM5	SCN4B
GO:0001518	voltage-gated sodium channel complex	0.00224	2.13	0.08	SCN3B	SCN4B
GO:0030018	Z disc	0.0045	4.26	0.71	HDAC4	MYOM1	PGM5	SCN3B
GO:0015629	actin cytoskeleton	0.00474	5.32	1.16	MPRIP	POU6F1	SPECC1L	TRIOBP	WASF2
GO:0005596	collagen type XIV trimer	0.00509	1.06	0.01	COL14A1
GO:0005914	spot adherens junction	0.00509	1.06	0.01	PGM5
GO:0030175	filopodium	0.0059	3.19	0.39	ADGRA2	CBX6	NPTXR
GO:0000792	heterochromatin	0.00769	2.13	0.14	CBX6	MECP2
GO:0031519	PcG protein complex	0.00827	2.13	0.15	CBX6	CBX7
GO:0005815	microtubule organizing center	0.00828	4.26	0.84	PSKH1	SPECC1L	TRIOBP	TTC28
No significant term for negative correlations with CBX6					Number of genes in target list: 1， with annotations: 1
Best mix correlations with CBX6					Number of genes in target list: 103，with annotations: 95
Significant terms	Description	p-value	% target list	% universe	Associated genes
GO:0009898	cytoplasmic side of plasma membrane	0.000158	4.21	0.29	CBX6	NPTXR	PGM5	TRAF3
GO:0045177	apical part of cell	0.000489	4.21	0.38	AQP1	FAT4	NF2	VASH1
GO:0014704	intercalated disc	0.0016	3.16	0.24	FXYD1	PGM5	SCN4B
GO:0001518	voltage-gated sodium channel complex	0.00229	2.11	0.08	SCN3B	SCN4B
GO:0030018	Z disc	0.00467	4.21	0.71	HDAC4	MYOM1	PGM5	SCN3B
GO:0015629	actin cytoskeleton	0.00496	5.26	1.16	MPRIP	POU6F1	SPECC1L	TRIOBP	WASF2
GO:0005596	collagen type XIV trimer	0.00514	1.05	0.01	COL14A1
GO:0005914	spot adherens junction	0.00514	1.05	0.01	PGM5
GO:0030175	filopodium	0.00608	3.16	0.39	ADGRA2	CBX6	NPTXR
GO:0000792	heterochromatin	0.00784	2.11	0.14	CBX6	MECP2
GO:0031519	PcG protein complex	0.00844	2.11	0.15	CBX6	CBX7
GO:0005815	microtubule organizing center	0.00859	4.21	0.84	PSKH1	SPECC1L	TRIOBP	TTC28

## Sheet: CBX7
Gene ontology analysis of CBX7 for cellular components
Best positive correlations with CBX7					Number of genes in target list: 835，with annotations: 705
Significant terms	Description	p-value	% target list	% universe	Associated genes
GO:0001518	voltage-gated sodium channel complex	3.1e-07	0.99	0.08	SCN1B	SCN2B	SCN3A	SCN3B	SCN4A	SCN4B	SCN7A
GO:0062023	collagen-containing extracellular matrix	6.65e-05	4.26	1.95	ABI3BP	CBLN4	CDON	CLEC14A	CLEC3B	CMA1	COL14A1	COL17A1	CTSF	CTSG	ELANE	FGF10	GDF10	GPC3	HMCN2	ITIH5	LAMA2	LAMA3	LAMB2	LTBP3	LTBP4	MFAP4	MMRN1	MMRN2	MYOC	OGN	SPARCL1	THSD4	TNXB	VWF
GO:0043235	receptor complex	9.02e-05	2.84	1.09	ADCYAP1R1	ADRB2	FLT4	IL11RA	IL6ST	LEPR	LIFR	NPR1	NR3C2	NTRK2	PLA2R1	PTPRB	RAMP2	RXRA	SMAD3	TEK	TGFBR2	TGFBR3	TIE1	VIPR1
GO:0005811	lipid droplet	0.000246	1.56	0.44	AQP7	ATG2B	CAV1	CIDEA	CIDEC	LIPE	METTL7A	PLIN1	PLIN4	PNPLA2	STARD13
GO:0030315	T-tubule	0.00111	0.99	0.23	AHNAK	ANK2	ATP1A2	FXYD1	PRX	SCN1B	SLC2A4
GO:0014704	intercalated disc	0.00146	0.99	0.24	ANK2	ATP1A2	FXYD1	KCNA5	PGM5	SCN1B	SCN4B
GO:0030018	Z disc	0.00151	1.84	0.71	ANK2	CACNA1D	CASQ2	DST	FHL5	HRC	IGFN1	KCNA5	LDB3	MYOM1	PGM5	PPP1R12B	SCN3B
GO:0005604	basement membrane	0.00174	1.42	0.47	ANG	COL17A1	DST	FREM1	HMCN2	LAMA2	LAMA3	LAMB2	MMRN2	SMOC2
GO:0005901	caveola	0.00196	1.28	0.4	ADCYAP1R1	ATP1A2	CAV1	CAVIN2	FXYD1	KCNA5	LIPE	P2RY12	TGFBR2
GO:0000118	histone deacetylase complex	0.00221	0.85	0.19	ELMSAN1	HDAC5	HDAC7	RERE	SAP30L	TAL1
GO:0033018	sarcoplasmic reticulum lumen	0.00391	0.43	0.05	CASQ2	HRC	SRL
GO:0005938	cell cortex	0.00557	1.7	0.73	AKAP12	AQP7	CAV1	CD302	CLIC5	DST	FRY	HMCN2	NUMA1	PARD3B	RHOJ	TRAK1
GO:0060203	clathrin-sculpted glutamate transport vesicle membrane	0.00829	0.28	0.02	SLC17A7	VAMP2
GO:0009925	basal plasma membrane	0.00886	0.71	0.18	AQP1	CD34	DST	P2RY12	TEK
GO:0005890	sodium:potassium-exchanging ATPase complex	0.0094	0.43	0.06	ATP1A2	ATP1B2	FXYD1
Best negative correlations with CBX7					Number of genes in target list: 300, with annotations: 293
Significant terms	Description	p-value	% target list	% universe	Associated genes
GO:0005654	nucleoplasm	3.62e-32	46.42	16.96	ALYREF	ANLN	ASF1B	AURKA	AURKB	BIRC5	BLM	BUB1	BYSL	CACYBP	CBX2	CCNA2	CCNB1	CCNE1	CCNE2	CDC20	CDC25A	CDC25C	CDC45	CDC6	CDCA2	CDCA4	CDCA5	CDCA8	CDK1	CDT1	CENPA	CENPE	CENPF	CENPI	CENPL	CENPN	CENPO	CENPU	CENPW	CHEK1	CIAPIN1	CKS1B	CLSPN	CSE1L	DBF4	DDX39A	DKC1	DNA2	DNMT3B
GO:0005829	cytosol	5.96e-22	53.58	27.14	ALYREF	AP2S1	AURKA	AURKB	BIRC5	BLM	BUB1	BUB1B	BYSL	CACYBP	CCNA2	CCNB1	CCNB2	CCNE1	CCNE2	CCNF	CCT3	CCT5	CCT6A	CDC20	CDC25A	CDC25C	CDC6	CDCA2	CDCA3	CDCA4	CDCA5	CDCA8	CDK1	CDK16	CDKN3	CDT1	CENPA	CENPE	CENPF	CENPI	CENPL	CENPN	CENPO	CENPU	CFL1	CHEK1	CIP2A	CKAP2L	CSE1L
GO:0005634	nucleus	8.35e-22	57	30.12	ASPM	AURKA	AURKB	BIRC5	BLM	BYSL	CACYBP	CBX2	CCNA2	CCNB1	CCNB2	CCNE1	CCNE2	CCNF	CDC20	CDC25A	CDC25C	CDC45	CDC6	CDCA5	CDCA8	CDK1	CDK16	CDT1	CENPA	CENPE	CENPF	CENPN	CENPU	CFL1	CHEK1	CSE1L	CYCS	DBF4	DDIAS	DDX39A	DEPDC1	DIAPH3	DKC1	DLGAP5	DNA2	DNMT3B	DONSON	DTL	E2F1
GO:0000777	condensed chromosome kinetochore	1.36e-20	7.51	0.48	BIRC5	BUB1	BUB1B	CDT1	CENPE	CENPN	CENPU	CENPW	ERCC6L	HJURP	KIF2C	KNL1	KNSTRN	MAD2L1	NDC80	NEK2	SGO1	SGO2	SPAG5	SPC24	SPC25	ZWINT
GO:0000775	chromosome centromeric region	1.38e-19	6.14	0.29	BIRC5	CDCA5	CDCA8	CENPA	CENPE	CENPF	CENPL	CENPW	DSCC1	HELLS	HJURP	KIF2C	NDC80	NUF2	OIP5	SGO1	SGO2	SUV39H2
GO:0000776	kinetochore	2.93e-18	6.83	0.46	AURKB	BUB1	BUB1B	CDT1	CENPE	CENPF	CENPI	CENPW	KIF18A	KIF2C	KNSTRN	MAD2L1	NDC80	NEK2	PLK1	SGO1	SKA3	SPAG5	TTK	ZWINT
GO:0030496	midbody	5.72e-15	7.51	0.84	ANLN	ASPM	AURKA	AURKB	BIRC5	CDCA8	CDK1	CENPE	CENPF	CEP55	ECT2	KIF14	KIF20A	KIF23	KIF4A	NEK2	PLK1	PRC1	RACGAP1	RAN	SHCBP1	SPAG5
GO:0005813	centrosome	1.11e-14	12.29	2.61	ASPM	AURKA	CCNB1	CCNB2	CCNE1	CCNE2	CCNF	CCT5	CDC20	CDC45	CDK1	CENPF	CEP55	CHEK1	CKAP2L	DTL	E2F1	ESPL1	H2AFX	HASPIN	HMMR	KIF15	KIF23	KIF2C	NDC80	NEK2	NME1	PCLAF	PCNA	PLK1	PLK4	POC1A	PSMB5	SGO1	STIL	TCP1
GO:0016021	integral component of membrane	1.95e-13	4.78	19.64	AQP9	CA9	CCDC167	CIP2A	ECE2	LAPTM4B	LRRC59	MTCH2	PGAM5	PLAUR	SLC7A5	TMEM189	TOMM40	TREM1
GO:0072686	mitotic spindle	1.03e-12	5.12	0.42	CDK1	CKAP2L	ECT2	ESPL1	KIF11	KIF23	KIFC1	KNSTRN	MAD2L1	NUSAP1	RACGAP1	SKA1	SPAG5	TACC3	TPX2
GO:0005876	spindle microtubule	7.83e-12	3.75	0.2	AURKA	AURKB	BIRC5	CDK1	KIF11	KIF4A	NUSAP1	PLK1	PRC1	SKA1	SKA3
GO:0000307	cyclin-dependent protein kinase holoenzyme complex	1.96e-11	3.41	0.16	CCNA2	CCNB1	CCNB2	CCNE1	CCNE2	CCNF	CDK1	CKS1B	CKS2	PCNA
GO:0000922	spindle pole	9.66e-11	5.46	0.66	CCNB1	CDC20	CDC6	CENPF	CKAP2L	KIF11	KNSTRN	MAD2L1	NEK2	PLK1	POC1A	PRC1	SGO1	SPDL1	TACC3	TPX2
GO:0005886	plasma membrane	3.77e-10	9.9	24.24	AP2S1	AQP9	CA9	CCT3	CDCA4	CDK16	CEP55	CIP2A	DPP3	ENO1	EXO1	GAPDH	GPI	HMMR	HSP90AA1	HSPD1	KIF14	LAPTM4B	MELK	ORC1	PLAUR	SLC16A3	SLC52A2	SLC7A5	SRPK1	TDG	TREM1	UBE2C	ULBP2
GO:0016020	membrane	3.79e-10	23.21	10.63	ALYREF	ATP5F1C	BUB1	BYSL	CALU	CCNB1	CCNB2	CDK1	CENPE	CEP55	CFL1	COLGALT1	CSE1L	CTPS1	DDX39A	DNAJB11	ENO1	ERCC6L	FAM72A	FAM72B	FAM72D	FANCI	FEN1	GAPDH	GPI	GTPBP4	GTSE1	HMMR	HSP90AA1	HSPD1	HSPE1	KIF11	KIF14	KIF15	KIF2C	KIF4A	KIFC1	KPNA2	LAPTM4B	LMNB1	LRRC59	MARS	MCM4	MELK	MKI67
GO:0005871	kinesin complex	5.58e-10	3.75	0.29	CENPE	KIF11	KIF14	KIF15	KIF18A	KIF18B	KIF20A	KIF23	KIF2C	KIF4A	KIFC1
GO:0005819	spindle	6.64e-10	5.12	0.64	AURKA	AURKB	BUB1B	CDC20	CENPF	HASPIN	KIF11	KIF15	KIF20A	KIF23	PLK1	PRC1	SHCBP1	TPX2	TTK
GO:0000778	condensed nuclear chromosome kinetochore	1.22e-09	2.05	0.05	BUB1	BUB1B	CENPA	CENPO	NDC80	NUF2
GO:0015630	microtubule cytoskeleton	2.16e-09	5.46	0.81	AURKA	CCNB2	CDK16	CENPE	GAPDH	HMMR	KIF18A	KIF2C	KNSTRN	MCM2	PLK1	SHMT2	SKA1	TPX2	TUBA1B	TUBA1C
GO:0051233	spindle midzone	3.11e-09	2.73	0.14	AURKA	AURKB	CDC6	CDCA8	CENPE	KIF14	PLK1	RACGAP1
GO:0000785	chromatin	3.52e-09	4.78	0.62	CENPF	CHEK1	DSCC1	ESCO2	MCM2	OIP5	PARPBP	PCNA	PLK1	RAD51	RAN	RCC1	SUV39H2	UBE2A
GO:0005874	microtubule	5.15e-09	7.51	1.68	CCT3	CCT5	CCT6A	CENPE	KIF11	KIF14	KIF15	KIF18A	KIF18B	KIF20A	KIF23	KIF2C	KIF4A	KIFC1	NEK2	RACGAP1	STMN1	TCP1	TPX2	TUBA1B	TUBA1C	TUBB
GO:0031298	replication fork protection complex	5.22e-08	1.71	0.04	CDC45	GINS2	MCM10	TIMELESS	WDHD1
GO:0000942	condensed nuclear chromosome outer kinetochore	6.2e-08	1.37	0.02	BUB1	CCNB1	NDC80	PLK1
GO:0031262	Ndc80 complex	6.2e-08	1.37	0.02	NDC80	NUF2	SPC24	SPC25
GO:0005730	nucleolus	1.54e-07	11.95	4.51	BLM	BYSL	CA9	CCT5	CDC6	CDCA8	CENPW	CIAPIN1	DKC1	DTL	E2F8	EME1	FEN1	GTPBP4	HJURP	JPT1	MARS	MCM10	MCM2	MKI67	NEK2	NUSAP1	ORC1	PIMREG	PKMYT1	PLK4	RAD51	RAN	RRP36	SAPCD2	SKP2	SPC24	TOP2A	TYMS	UBE2T
GO:0000940	condensed chromosome outer kinetochore	2.29e-07	1.71	0.05	BUB1B	CENPF	SKA1	SKA3	SPDL1
GO:0032133	chromosome passenger complex	3.06e-07	1.37	0.03	AURKA	AURKB	BIRC5	CDCA8
GO:0005694	chromosome	6.06e-07	4.1	0.67	BLM	CDCA2	CDCA5	CENPE	DTL	ESCO2	HASPIN	KIF4A	MAD2L1	NUSAP1	POLQ	TRIP13
GO:0097149	centralspindlin complex	3.95e-06	1.02	0.02	ECT2	KIF23	RACGAP1
GO:0000779	condensed chromosome centromeric region	4.12e-06	1.37	0.04	AURKB	CENPE	NCAPG	SGO1
GO:0005737	cytoplasm	5.85e-06	35.49	23.74	ASPM	BIRC5	BLM	BUB1B	BYSL	CCNA2	CCNB1	CCNB2	CCNE1	CCNE2	CCNF	CCT6A	CDC25A	CDC25C	CDC45	CDC6	CDCA5	CDK1	CDK16	CDKN3	CENPF	CFL1	CHEK1	CIAPIN1	CIP2A	CSE1L	CTPS1	DDIAS	DDX39A	DIAPH3	DKC1	DNA2	ECT2	EIF2S2	ENO1	ESPL1	EZH2	FAM136A	FAM83D	GAPDH	GARS	GINS1	GTPBP4	HASPIN	HMGB3
GO:0000784	nuclear chromosome telomeric region	9.22e-06	3.41	0.59	ALYREF	CDK1	DNA2	FEN1	MCM2	MCM4	MCM6	ORC1	PCNA	RAD51
GO:0034774	secretory granule lumen	1.48e-05	3.41	0.62	GPI	HSP90AA1	PNP	PPIA	PRDX4	PSMD12	PSMD14	PSMD2	PSMD7	S100A11
GO:0005832	chaperonin-containing T-complex	1.87e-05	1.37	0.06	CCT3	CCT5	CCT6A	TCP1
GO:0000790	nuclear chromatin	2.24e-05	4.78	1.26	ASF1B	CDCA5	E2F1	EME1	EZH2	H2AFX	H2AFZ	HMGB3	RAD51	RAD51AP1	RCC1	TIMELESS	UBE2A	UHRF1
GO:0010369	chromocenter	2.77e-05	1.37	0.06	AURKB	CDCA8	ESCO2	OIP5
GO:0042555	MCM complex	2.77e-05	1.37	0.06	MCM2	MCM4	MCM6	TONSL
GO:0000502	proteasome complex	2.8e-05	2.39	0.3	PSMA7	PSMB2	PSMB5	PSMD12	PSMD14	PSMD2	PSMD7
GO:0000780	condensed nuclear chromosome centromeric region	3.96e-05	1.37	0.07	AURKA	AURKB	CENPA	SGO1
GO:0001741	XY body	3.96e-05	1.37	0.07	ESCO2	H2AFX	PLK4	UBE2A
GO:1990023	mitotic spindle midzone	3.96e-05	1.37	0.07	AURKB	CENPE	KIF18A	KIF18B
GO:0005657	replication fork	3.97e-05	1.71	0.14	BLM	DONSON	H2AFX	PCNA	UHRF1
GO:0016363	nuclear matrix	5.98e-05	3.07	0.59	BLM	CENPF	CENPW	CFL1	KIF4A	LMNB1	SRPK1	UHRF1	XPOT
GO:0005887	integral component of plasma membrane	7.09e-05	2.05	7.47	AQP9	PLAUR	SLC16A3	SLC25A5	SLC52A2	TMEM206
GO:0045120	pronucleus	7.62e-05	1.02	0.03	AURKA	CENPF	EZH2
GO:0000794	condensed nuclear chromosome	8.42e-05	1.71	0.16	CHEK1	H2AFX	NEK2	RAD51	RCC1
GO:0090543	Flemming body	8.42e-05	1.71	0.16	CEP55	KIF14	KIF23	RACGAP1	RAN
GO:1904813	ficolin-1-rich granule lumen	0.000162	3.07	0.67	GPI	HSP90AA1	PNP	PPIA	PRDX4	PSMD12	PSMD14	PSMD2	PSMD7
GO:0005815	microtubule organizing center	0.000197	3.41	0.84	BUB1B	CENPU	CEP55	DLGAP5	KIF18A	KIFC1	RAD51	SPDL1	TACC3	TPX2
GO:0005838	proteasome regulatory particle	0.000208	1.02	0.04	PSMD12	PSMD2	PSMD7
GO:0031390	Ctf18 RFC-like complex	0.000208	1.02	0.04	DSCC1	RFC2	RFC4
GO:0035371	microtubule plus-end	0.000246	1.37	0.11	KIF18B	KIF2C	KNSTRN	SPAG5
GO:0030894	replisome	0.000251	0.68	0.01	DONSON	PCNA
GO:0042565	RNA nuclear export complex	0.000251	0.68	0.01	RAN	XPO5
GO:0097125	cyclin B1-CDK1 complex	0.000251	0.68	0.01	CCNB1	CDK1
GO:0005680	anaphase-promoting complex	0.0003	1.37	0.11	BUB1B	CDC20	UBE2C	UBE2S
GO:0005720	nuclear heterochromatin	0.0003	1.37	0.11	EME1	H2AFZ	TCP1	UHRF1
GO:0005664	nuclear origin of replication recognition complex	0.000309	1.02	0.05	MCM2	ORC1	ORC6
GO:0045171	intercellular bridge	0.000336	2.05	0.32	CDCA8	CEP55	KIF20A	KIF23	KIF4A	TPX2
GO:0005814	centriole	0.000401	3.07	0.76	AURKA	CCNF	CEP55	PLK1	PLK4	POC1A	RAN	STIL	TOP2A
GO:0000811	GINS complex	0.000744	0.68	0.02	GINS1	GINS2
GO:0097134	cyclin E1-CDK2 complex	0.000744	0.68	0.02	CCNE1	CCNE2
GO:0043596	nuclear replication fork	0.000781	1.02	0.06	PCNA	TONSL	WDHD1
GO:0000793	condensed chromosome	0.000815	1.37	0.15	MKI67	NCAPG	RAD51	TOP2A
GO:0097431	mitotic spindle pole	0.000815	1.37	0.15	ASPM	AURKA	FAM83D	SPAG5
GO:0000228	nuclear chromosome	0.000939	1.37	0.15	BIRC5	BLM	RAD51	TOP2A
GO:0030532	small nuclear ribonucleoprotein complex	0.00126	1.02	0.08	SNRPA1	SNRPD1	SNRPG
GO:0005743	mitochondrial inner membrane	0.00152	5.12	2.12	ATP5F1C	CYCS	HSPD1	MRPL15	MRPL47	MRPS12	MTCH2	SHMT2	SLC25A19	SLC25A5	TIMM17A	TIMM23	TIMM8A	TOMM40	TYMS
GO:0031616	spindle pole centrosome	0.00156	1.02	0.08	AURKA	AURKB	DLGAP5
GO:0016604	nuclear body	0.00168	4.1	1.5	CDT1	CENPI	DBF4	EXO1	KIF18B	KNL1	MKI67	PCNA	SGO2	SNRPA1	TONSL	ZWINT
GO:0032154	cleavage furrow	0.00176	1.71	0.3	CEP55	ECT2	KIF20A	PLK4	RACGAP1
GO:0005759	mitochondrial matrix	0.00206	4.78	1.96	ATP5F1C	CCNB1	CDK1	GARS	HSPD1	HSPE1	IDH2	MTHFD2	PDSS1	PYCR1	RAD51	SHMT2	TBRG4	TYMS
GO:0022624	proteasome accessory complex	0.00228	1.02	0.09	PSMD12	PSMD14	PSMD2
GO:0000243	commitment complex	0.00243	0.68	0.03	SNRPC	SNRPD1
GO:0005663	DNA replication factor C complex	0.00243	0.68	0.03	RFC2	RFC4
GO:0061673	mitotic spindle astral microtubule	0.00243	0.68	0.03	KIF18A	KIF18B
GO:0005685	U1 snRNP	0.00317	1.02	0.1	SNRPC	SNRPD1	SNRPG
GO:0019005	SCF ubiquitin ligase complex	0.00344	1.71	0.35	CACYBP	CCNF	CKS1B	CKS2	SKP2
GO:0000808	origin recognition complex	0.0036	0.68	0.03	ORC1	ORC6
GO:0005839	proteasome core complex	0.00368	1.02	0.11	PSMA7	PSMB2	PSMB5
GO:0005615	extracellular space	0.00418	4.1	8.46	CCL7	CFL1	CHEK1	ENO1	HSPD1	MMP1	MTHFD2	PGK1	PPIA	S100A11	TPI1	ULBP2
GO:0042645	mitochondrial nucleoid	0.0047	1.37	0.23	DNA2	LRRC59	SHMT2	SLC25A5
GO:0005686	U2 snRNP	0.00486	1.02	0.12	SNRPA1	SNRPD1	SNRPG
GO:0000796	condensin complex	0.00499	0.68	0.04	NCAPG	NCAPH
GO:0002199	zona pellucida receptor complex	0.00499	0.68	0.04	CCT3	TCP1
GO:0005828	kinetochore microtubule	0.00499	0.68	0.04	CENPE	KIF18A
GO:0090575	RNA polymerase II transcription factor complex	0.00538	1.71	0.38	E2F1	E2F2	E2F8	HMGA1	HNRNPAB
GO:0044297	cell body	0.0057	1.71	0.39	CACYBP	CCT3	CCT5	TCP1	TUBB
GO:0005576	extracellular region	0.00603	5.46	10.15	CALU	GPI	HSP90AA1	MMP1	PLAUR	PNP	PPIA	PRDX4	PSMD12	PSMD14	PSMD2	PSMD7	S100A11	TREM1	TUBB	ULBP2
GO:0000791	euchromatin	0.00659	0.68	0.04	CBX2	UHRF1
GO:0008541	proteasome regulatory particle lid subcomplex	0.00659	0.68	0.04	PSMD12	PSMD14
GO:0043203	axon hillock	0.00659	0.68	0.04	AURKA	TPX2
GO:0032991	protein-containing complex	0.00683	6.14	3.18	ASF1B	CDCA8	CHEK1	E2F1	FEN1	HSP90AA1	HSPD1	KIF11	NEK2	PPIA	RAD51	RAD51AP1	RAD54L	RAN	RCC1	RIPK2	STIP1	TOP2A
GO:0005758	mitochondrial intermembrane space	0.00756	1.71	0.42	CIAPIN1	CYCS	SHMT2	TIMM23	TIMM8A
GO:0000781	chromosome telomeric region	0.00805	1.37	0.27	BLM	CHEK1	EZH2	H2AFX
GO:0005641	nuclear envelope lumen	0.00838	0.68	0.05	CACYBP	TUBB
GO:0031618	nuclear pericentric heterochromatin	0.00838	0.68	0.05	CENPA	ESCO2
Best mix correlations with CBX7					Number of genes in target list: 1135,with annotations: 998
Significant terms	Description	p-value	% target list	% universe	Associated genes
GO:0005654	nucleoplasm	1.01e-11	25.25	16.96	ABCA6	ABRAXAS1	ADD1	ADH1A	ADH1B	ALYREF	ANKRD12	ANLN	APBB1	ARID4A	ARID5A	ARRB1	ASF1B	ATG2B	ATOH8	AURKA	AURKB	BCL2	BIRC5	BLM	BMX	BOD1L1	BUB1	BYSL	CACYBP	CARF	CAVIN2	CBX2	CBX6	CBX7	CCNA2	CCNB1	CCNDBP1	CCNE1	CCNE2	CDC20	CDC25A	CDC25C	CDC45	CDC6	CDCA2	CDCA4	CDCA5	CDCA8	CDK1
GO:0005634	nucleus	1.03e-11	39.98	30.12	ABCG2	ABHD14B	ABRAXAS1	ACACB	ADD1	ADRB2	AGAP11	AHNAK	ALAD	ALX4	ANG	APBB1	APPL2	AQP1	ARHGAP19	ARID4A	ARID5A	ARRB1	ASPA	ASPM	ATOH8	AURKA	AURKB	AXIN2	BAZ2B	BCL2	BIRC5	BLM	BTG2	BYSL	CACYBP	CALCOCO1	CAMTA2	CARF	CBX2	CBX6	CBX7	CCDC69	CCNA2	CCNB1	CCNB2	CCNDBP1	CCNE1	CCNE2	CCNF
GO:0000777	condensed chromosome kinetochore	2.48e-11	2.4	0.48	BIRC5	BUB1	BUB1B	CDT1	CENPE	CENPN	CENPU	CENPW	ERCC6L	HJURP	KANSL1	KIF2C	KNL1	KNSTRN	MAD2L1	NDC80	NEK2	PHF2	SGO1	SGO2	SPAG5	SPC24	SPC25	ZWINT
GO:0000775	chromosome centromeric region	2.01e-10	1.8	0.29	BIRC5	CDCA5	CDCA8	CENPA	CENPE	CENPF	CENPL	CENPW	DSCC1	HELLS	HJURP	KIF2C	NDC80	NUF2	OIP5	SGO1	SGO2	SUV39H2
GO:0000776	kinetochore	5.05e-10	2.2	0.46	AURKB	BUB1	BUB1B	CDT1	CENPC	CENPE	CENPF	CENPI	CENPW	KIF18A	KIF2C	KNSTRN	MAD2L1	NDC80	NEK2	PHF2	PLK1	SGO1	SKA3	SPAG5	TTK	ZWINT
GO:0005876	spindle microtubule	3.12e-09	1.4	0.2	AURKA	AURKB	BIRC5	BOD1L1	CDK1	KIF11	KIF4A	NUMA1	NUSAP1	PLK1	PRC1	SKA1	SKA3	TUBG2
GO:0072686	mitotic spindle	1.79e-08	1.9	0.42	CDK1	CKAP2L	ECT2	EML3	ESPL1	GEM	KIF11	KIF23	KIFC1	KNSTRN	MAD2L1	NUMA1	NUSAP1	RACGAP1	SKA1	SPAG5	TACC3	TPX2	TTC28
GO:0030496	midbody	1.83e-08	2.81	0.84	ANLN	ASPM	AURKA	AURKB	BIRC5	CCDC69	CDCA8	CDK1	CENPC	CENPE	CENPF	CEP126	CEP55	ECT2	GEM	KIF14	KIF20A	KIF23	KIF4A	NEK2	PLK1	PRC1	RACGAP1	RAN	SHCBP1	SPAG5	TRIOBP	TTC28
GO:0005829	cytosol	2.45e-08	34.97	27.14	ABHD14B	ABTB1	ACACB	ADD1	ADH1A	ADH1B	ADPRM	AHNAK	AK5	AKAP12	ALAD	ALYREF	ANK2	ANKRD12	AP2S1	ARHGAP19	ARHGAP6	ARID4A	ARRB1	ASB1	ASPA	AURKA	AURKB	AXIN2	BBS1	BCL2	BCL2L2	BIRC5	BLM	BMX	BTG2	BUB1	BUB1B	BYSL	CACYBP	CALCOCO1	CAVIN2	CBX7	CCNA2	CCNB1	CCNB2	CCNE1	CCNE2	CCNF	CCT3
GO:0000778	condensed nuclear chromosome kinetochore	4.3e-08	0.7	0.05	BUB1	BUB1B	CENPA	CENPC	CENPO	NDC80	NUF2
GO:0005813	centrosome	6.37e-08	5.61	2.61	ASPM	AURKA	AXIN2	BBS1	BOD1L1	CCDC66	CCNB1	CCNB2	CCNE1	CCNE2	CCNF	CCT5	CDC20	CDC45	CDK1	CENPF	CEP120	CEP126	CEP55	CEP68	CHD3	CHEK1	CKAP2L	DTL	E2F1	ESPL1	FBXO31	H2AFX	HASPIN	HMMR	KIF15	KIF23	KIF2C	KIZ	MECP2	NDC80	NEK2	NEK9	NME1	NUMA1	PCLAF	PCNA	PHF1	PLK1	PLK4
GO:0051233	spindle midzone	3.14e-07	1	0.14	AURKA	AURKB	CCDC69	CDC6	CDCA8	CENPE	GEM	KIF14	PLK1	RACGAP1
GO:0005871	kinesin complex	5.46e-07	1.4	0.29	CENPE	KIF11	KIF12	KIF13B	KIF14	KIF15	KIF17	KIF18A	KIF18B	KIF20A	KIF23	KIF2C	KIF4A	KIFC1
GO:0000922	spindle pole	2.2e-06	2.1	0.66	BOD1L1	CCNB1	CDC20	CDC6	CENPF	CKAP2L	FRY	KIF11	KNSTRN	MAD2L1	NEK2	NUMA1	PLK1	POC1A	PRC1	SGO1	SPDL1	TACC3	TPX2	TTC28	TUBGCP6
GO:0000307	cyclin-dependent protein kinase holoenzyme complex	2.25e-06	1	0.16	CCNA2	CCNB1	CCNB2	CCNE1	CCNE2	CCNF	CDK1	CKS1B	CKS2	PCNA
GO:0001518	voltage-gated sodium channel complex	3.22e-06	0.7	0.08	SCN1B	SCN2B	SCN3A	SCN3B	SCN4A	SCN4B	SCN7A
GO:0000940	condensed chromosome outer kinetochore	4.26e-06	0.6	0.05	BOD1L1	BUB1B	CENPF	SKA1	SKA3	SPDL1
GO:0005819	spindle	5.55e-06	2	0.64	AURKA	AURKB	BUB1B	CDC20	CENPF	HASPIN	KIF11	KIF15	KIF20A	KIF23	MAP2K5	MTUS1	NR3C1	NUMA1	PLK1	PRC1	SHCBP1	TPX2	TTK	TUBG2
GO:0005874	microtubule	5.76e-06	3.71	1.68	CCDC66	CCT3	CCT5	CCT6A	CENPE	CRHBP	DNAH1	DYNC2H1	EML3	KIF11	KIF12	KIF13B	KIF14	KIF15	KIF17	KIF18A	KIF18B	KIF20A	KIF23	KIF2C	KIF4A	KIFC1	MAP1LC3C	MTUS1	NEK2	NICN1	RACGAP1	SPRY2	STMN1	TCP1	TOGARAM1	TPX2	TUBA1B	TUBA1C	TUBB	TUBG2	TUBGCP6
GO:0000942	condensed nuclear chromosome outer kinetochore	8.46e-06	0.4	0.02	BUB1	CCNB1	NDC80	PLK1
GO:0031262	Ndc80 complex	8.46e-06	0.4	0.02	NDC80	NUF2	SPC24	SPC25
GO:0015630	microtubule cytoskeleton	1.85e-05	2.2	0.81	AURKA	CCDC69	CCNB2	CDK16	CENPE	DST	FAM161B	GAPDH	HMMR	KIF18A	KIF2C	KNSTRN	MCM2	MTUS1	PLK1	SHMT2	SKA1	SPRY2	TPX2	TUBA1B	TUBA1C	TUBG2
GO:0016021	integral component of membrane	1.97e-05	14.53	19.64	ABCA10	ABCA6	ABCA8	ABCA9	ABCB1	ABCD4	ABCG2	ACKR1	ADAM33	ADGRA2	ADGRB3	ADGRD1	ADGRL4	AGTR1	AMIGO1	ANKAR	AOC3	APH1B	AQP1	AQP9	ARMCX4	ASTN1	ATP8B2	AVPR2	BTNL9	C3orf18	CA9	CCDC167	CD300LG	CD302	CDH5	CIP2A	CLCN6	CLDN11	CLDN15	CLDN19	CLDN5	CLEC14A	CLEC9A	CRIM1	CYB561D1	CYBRD1	CYP20A1	DNAJC18	DST
GO:0031298	replication fork protection complex	2.22e-05	0.5	0.04	CDC45	GINS2	MCM10	TIMELESS	WDHD1
GO:0000785	chromatin	3.85e-05	1.8	0.62	ARRB1	CENPF	CHEK1	DSCC1	ESCO2	KMT2E	MCM2	MECP2	OIP5	PARPBP	PCNA	PINK1	PLK1	RAD51	RAN	RCC1	SUV39H2	UBE2A
GO:0032133	chromosome passenger complex	4.05e-05	0.4	0.03	AURKA	AURKB	BIRC5	CDCA8
GO:0005815	microtubule organizing center	0.000102	2.1	0.84	AK5	BUB1B	CENPU	CEP55	CEP68	CHD3	CLIC5	DLGAP5	FRY	KIF18A	KIFC1	KMT2E	MTUS1	NR3C1	RAD51	SPDL1	TACC3	TEK	TPX2	TRIOBP	TTC28
GO:0005694	chromosome	0.000107	1.8	0.67	BLM	BOD1L1	CDCA2	CDCA5	CENPE	DTL	ESCO2	HASPIN	IL33	KIF4A	MAD2L1	NUMA1	NUSAP1	POLQ	SETDB2	TRIP13	ZBTB38	ZBTB4
GO:0097149	centralspindlin complex	0.000157	0.3	0.02	ECT2	KIF23	RACGAP1
GO:0016604	nuclear body	0.000393	3.01	1.5	ABRAXAS1	ADD1	ARRB1	CDT1	CENPC	CENPI	CREBRF	DBF4	ELF2	EXO1	FBXL3	HIPK3	IKZF4	KIF18B	KNL1	MKI67	NBR1	PARD3B	PCNA	POU6F1	SETBP1	SGO2	SNRPA1	TONSL	TRIM52	WDR19	ZBTB16	ZBTB20	ZBTB4	ZWINT
GO:0000780	condensed nuclear chromosome centromeric region	0.000407	0.5	0.07	AURKA		AURKB	CENPA	CENPC	SGO1
GO:1990023	mitotic spindle midzone	0.000407	0.5	0.07	AURKB	CENPE	KIF18A	KIF18B	NUMA1
GO:0005737	cytoplasm	0.000427	28.46	23.74	AASS	ABHD14B	ABLIM3	ADCY4	ADD1	AHNAK	AKAP12	AOC3	APBB1	AQP1	AQP7	ARHGAP19	ARHGAP6	ARHGEF15	ARRB1	ASPM	ATOH8	ATP1A2	ATP1B2	AXIN2	BCL2	BIRC5	BLM	BTG2	BUB1B	BYSL	CAPN11	CAPN8	CARD10	CASP12	CASQ2	CAV1	CAVIN2	CCDC69	CCNA2	CCNB1	CCNB2	CCNDBP1	CCNE1	CCNE2	CCNF	CCT6A	CD34	CDC25A	CDC25C
GO:0035371	microtubule plus-end	0.000493	0.6	0.11	DST	KIF18B	KIF2C	KNSTRN	NUMA1	SPAG5
GO:0000779	condensed chromosome centromeric region	0.000497	0.4	0.04	AURKB	CENPE	NCAPG	SGO1
GO:0005789	endoplasmic reticulum membrane	0.000575	2.81	5.03	ABCD4	ALG3	ATP8B2	BCL2	CALU	CAV1	CDK1	COL4A3BP	DNAJC18	DST	FAXDC2	GRAMD1C	ITPR1	LRRC59	LTC4S	NR3C2	PJA2	PKMYT1	PLAUR	PLD4	PNPLA2	PROS1	RDH5	RNF185	SERP2	TMEM178A	TMEM189	USP19
GO:0019005	SCF ubiquitin ligase complex	0.000576	1.1	0.35	CACYBP	CCNF	CKS1B	CKS2	FBXL17	FBXL3	FBXL5	FBXO31	FBXW4	PRKN	SKP2
GO:0000790	nuclear chromatin	0.000603	2.61	1.26	ASF1B	CALCOCO1	CBX7	CDCA5	E2F1	EME1	EZH2	H2AFX	H2AFZ	HMGB3	KLF2	MEF2C	MEF2D	MYOCD	RAD51	RAD51AP1	RCC1	RXRA	SMAD3	SMARCA2	STAT6	TAL1	TIMELESS	TP63	UBE2A	UHRF1
GO:0033018	sarcoplasmic reticulum lumen	0.000856	0.4	0.05	CALU	CASQ2	HRC	SRL
GO:0045171	intercellular bridge	0.00113	1	0.32	CD34	CDCA8	CENPC	CEP55	GSTM2	KIF20A	KIF23	KIF4A	TPX2	XPA
GO:0005811	lipid droplet	0.0013	1.2	0.44	AQP7	ATG2B	CAV1	CIDEA	CIDEC	GAPDH	LIPE	METTL7A	PLIN1	PLIN4	PNPLA2	STARD13
GO:0061673	mitotic spindle astral microtubule	0.00145	0.3	0.03	KIF18A	KIF18B	NUMA1
GO:0005832	chaperonin-containing T-complex	0.00206	0.4	0.06	CCT3	CCT5	CCT6A	TCP1
GO:0097431	mitotic spindle pole	0.00272	0.6	0.15	ASPM	AURKA	FAM83D	MAPKBP1	NUMA1	SPAG5
GO:0045120	pronucleus	0.00278	0.3	0.03	AURKA	CENPF	EZH2
GO:0005730	nucleolus	0.00281	6.51	4.51	ABHD14B	ABTB1	ANG	ARID5A	BLM	BYSL	CA9	CARF	CCT5	CDC6	CDCA8	CENPW	CHD2	CHD3	CIAPIN1	CIRBP	CRBN	DKC1	DTL	E2F8	EME1	FEN1	GTPBP4	HJURP	IQSEC1	ITPR1	JPT1	LDB2	MARS	MCM10	MCM2	MKI67	MPHOSPH8	MTUS1	NEK2	NOP53	NOVA1	NUSAP1	ORC1	PARP3	PER2	PHF2	PIMREG	PKMYT1	PLK4
GO:0030894	replisome	0.00291	0.2	0.01	DONSON	PCNA
GO:0042565	RNA nuclear export complex	0.00291	0.2	0.01	RAN	XPO5
GO:0097125	cyclin B1-CDK1 complex	0.00291	0.2	0.01	CCNB1	CDK1
GO:0010369	chromocenter	0.00295	0.4	0.06	AURKB	CDCA8	ESCO2	OIP5
GO:0042555	MCM complex	0.00295	0.4	0.06	MCM2	MCM4	MCM6	TONSL
GO:0000794	condensed nuclear chromosome	0.00398	0.6	0.16	CHEK1	H2AFX	NEK2	RAD51	RCC1	RGS12
GO:0090543	Flemming body	0.00398	0.6	0.16	CENPC	CEP55	KIF14	KIF23	RACGAP1	RAN
GO:0001741	XY body	0.00408	0.4	0.07	ESCO2	H2AFX	PLK4	UBE2A
GO:0005720	nuclear heterochromatin	0.00448	0.5	0.11	EME1	H2AFZ	MPHOSPH8	TCP1	UHRF1
GO:0016020	membrane	0.00596	13.33	10.63	ABCB1	ADCY4	ADRB2	AGFG2	AHNAK	ALYREF	ANK2	APPL2	ATP1A2	ATP5F1C	BCL2	BUB1	BYSL	CA4	CALU	CAV1	CCNB1	CCNB2	CD302	CDH5	CDK1	CENPE	CEP55	CFL1	COLGALT1	CRBN	CSE1L	CTPS1	CYP20A1	DCP1A	DDX39A	DNAJB11	DOCK1	DST	EIF3L	ENO1	ERCC6L	FAM72A	FAM72B	FAM72D	FANCI	FEN1	FYCO1	GAPDH	GHDC
GO:0005901	caveola	0.00626	1	0.4	ADCYAP1R1	ATP1A2	CAV1	CAVIN2	FXYD1	KCNA5	KIF18A	LIPE	P2RY12	TGFBR2
GO:0031616	spindle pole centrosome	0.00715	0.4	0.08	AURKA	AURKB	DLGAP5	NUMA1
GO:0005838	proteasome regulatory particle	0.00717	0.3	0.04	PSMD12	PSMD2	PSMD7
GO:0031390	Ctf18 RFC-like complex	0.00717	0.3	0.04	DSCC1	RFC2	RFC4
GO:0043235	receptor complex	0.00733	2	1.09	ADCYAP1R1	ADRB2	FLT4	IL11RA	IL6ST	LEPR	LIFR	NPR1	NR3C2	NTRK2	PLA2R1	PTPRB	RAMP2	RXRA	SMAD3	TEK	TGFBR2	TGFBR3	TIE1	VIPR1
GO:0030315	T-tubule	0.00769	0.7	0.23	AHNAK	ANK2	ATP1A2	FXYD1	PRX	SCN1B	SLC2A4
GO:0000139	Golgi membrane	0.00817	1.9	3.3	ARRB1	CAV1	ECE2	F8	GALNT16	ITM2B	MAN1C1	NTRK2	NUMA1	PDGFD	PJA2	PKD1	PKMYT1	PROS1	RNF125	SLC35A2	SORL1	ST6GALNAC6	TRIM23
GO:0016363	nuclear matrix	0.00819	1.3	0.59	BLM	CENPF	CENPW	CFL1	KIF4A	LMNB1	NUMA1	RGS12	RUNX1T1	SORBS1	SRPK1	UHRF1	XPOT
GO:0000811	GINS complex	0.00843	0.2	0.02	GINS1	GINS2
GO:0030135	coated vesicle	0.00843	0.2	0.02	HSPD1	IDUA
GO:0097134	cyclin E1-CDK2 complex	0.00843	0.2	0.02	CCNE1	CCNE2
GO:1990752	microtubule end	0.00843	0.2	0.02	KIF18B	NAV3
GO:0005657	replication fork	0.00979	0.5	0.14	BLM	DONSON	H2AFX	PCNA	UHRF1
GO:0014704	intercalated disc	0.00987	0.7	0.24	ANK2	ATP1A2	FXYD1	KCNA5	PGM5	SCN1B	SCN4B
[truncated: 211 more columns]

## Sheet: CBX8
Gene ontology analysis of CBX8 for cellular components
Best positive correlations with CBX8					Number of genes in target list: 39， with annotations: 36
Significant terms	Description	p-value	% target list	% universe	Associated genes
GO:0035102	PRC1 complex	3.74e-06	8.33	0.09	CBX2	CBX4	CBX8
GO:0031519	PcG protein complex	1.92e-05	8.33	0.15	CBX2	CBX4	CBX8
GO:0005654	nucleoplasm	2.48e-05	47.22	16.96	ALYREF	ANAPC11	ASPSCR1	CBX2	CBX4	CBX8	CENPX	CSNK1D	EIF4A3	FOXK2	GPS1	LRRC45	NPLOC4	RECQL5	SLC25A10	TSEN54	U2AF2
GO:0005743	mitochondrial inner membrane	9.83e-05	16.67	2.12	MRPL12	MRPL38	MRPL58	MRPS7	SLC25A10	TIMM17B
GO:0005744	TIM23 mitochondrial import inner membrane translocase complex	0.000164	5.56	0.05	PAM16	TIMM17B
GO:0005762	mitochondrial large ribosomal subunit	0.000185	8.33	0.31	MRPL12	MRPL38	MRPL58
GO:0035145	exon-exon junction complex	0.000686	5.56	0.11	ALYREF	EIF4A3
GO:0016607	nuclear speck	0.000951	13.89	2.14	ALYREF	CBX4	EIF4A3	TEPSIN	U2AF2
GO:0000792	heterochromatin	0.00116	5.56	0.14	CBX2	CBX8
GO:0005731	nucleolus organizer region	0.00195	2.78	0.01	SIRT7
GO:0030662	coated vesicle membrane	0.00195	2.78	0.01	TEPSIN
GO:0005724	nuclear telomeric heterochromatin	0.00389	2.78	0.01	SIRT7
GO:0031312	extrinsic component of organelle membrane	0.00389	2.78	0.01	TEPSIN
GO:0036501	UFD1-NPL4 complex	0.00389	2.78	0.01	NPLOC4
GO:0042175	nuclear outer membrane-endoplasmic reticulum membrane network	0.00389	2.78	0.01	NPLOC4
GO:0033565	ESCRT-0 complex	0.00583	2.78	0.02	HGS
GO:0071821	FANCM-MHF complex	0.00583	2.78	0.02	CENPX
GO:0000214	tRNA-intron endonuclease complex	0.00777	2.78	0.02	TSEN54
GO:0033116	endoplasmic reticulum-Golgi intermediate compartment membrane	0.0082	5.56	0.38	ASPSCR1	CSNK1D
GO:0000243	commitment complex	0.0097	2.78	0.03	U2AF2
GO:0001405	PAM complex Tim23 associated import motor	0.0097	2.78	0.03	PAM16
GO:0030124	AP-4 adaptor complex	0.0097	2.78	0.03	TEPSIN
No negative gene correlation with CBX8
