# Supplementary material for: Bioinformatic analysis of the expression and prognostic value of chromobox family proteins in human breast cancer
Source: Sci Rep. 2020 Oct 20;10:17739. doi: 10.1038/s41598-020-74792-5 (PMC7576141; doi:10.1038/s41598-020-74792-5)
Supplement: Supplementary file 9 — Supplementary Table 4. [file 41598_2020_74792_MOESM9_ESM.xlsx]

## Sheet: CBX1
Gene ontology analysis of CBX1 for molecular functions
Best positive correlations with CBX1					Number of genes in target list: 24， with annotations: 23
Significant terms	Description	p-value	% target list	% universe	Associated genes
GO:0001850	complement component C3a binding	0.00133	4.35	0.01	PHB
GO:0004733	pyridoxamine-phosphate oxidase activity	0.00133	4.35	0.01	PNPO
GO:0008270	zinc ion binding	0.00372	21.74	4.69	DBF4B	KAT7	KPNB1	MBTD1	NPEPPS
GO:0031871	proteinase activated receptor binding	0.00398	4.35	0.02	PHB
GO:0001851	complement component C3b binding	0.00663	4.35	0.03	PHB
GO:0044547	DNA topoisomerase binding	0.00663	4.35	0.03	SRSF1
GO:0061676	importin-alpha family protein binding	0.00795	4.35	0.03	KPNB1
GO:1990226	histone methyltransferase binding	0.00795	4.35	0.03	CBX1
GO:0042826	histone deacetylase binding	0.00945	8.7	0.64	PHB	SP2
No negative gene correlation with CBX1

## Sheet: CBX2
Gene ontology analysis of CBX2 for molecular functions
Best positive correlations with CBX2			Number of genes in target list: 511， with annotations: 472
Significant terms	Description	p-value	% target list	% universe	Associated genes
GO:0005515	protein binding	3.66e-19	75.21	55.54	ABCD1	ABCF1	ACTL8	ACTR3	ADA	ADRM1	AGO2	ALG3	ALYREF	AMER1	APBA2	ASF1B	ASNS	AUNIP	AURKA	AURKB	BAK1	BEND3	BIRC5	BLM	BOP1	BUB1	BUB1B	BYSL	C16orf87	CA9	CAVIN4	CBX2	CBX8	CCDC137	CCDC150	CCL7	CCNA2	CCNB1	CCNB2	CCNE1	CCNE2	CCNF	CCNQ	CCT5	CCT6A	CDC20	CDC25A	CDC25B	CDC25C
GO:0005524	ATP binding	3.99e-14	19.49	8.56	AARS	ABCD1	ABCF1	ACTR3	ASNS	ATAD3A	AURKA	AURKB	BLM	BUB1	BUB1B	CCT5	CCT6A	CDC6	CDC7	CDK1	CDK16	CDK8	CENPE	CHEK1	CTPS1	DAPK1	DDX39A	DNA2	EIF4G1	ERCC6L	GARS	GMPS	GRK6	HASPIN	HK3	HSPD1	IRAK1	KARS	KIF11	KIF14	KIF15	KIF18A	KIF18B	KIF1A	KIF20A	KIF23	KIF2C	KIF4A	KIFC1
GO:0003688	DNA replication origin binding	1.01e-11	2.33	0.14	CDC45	CDC6	HSPD1	MCM10	MCM2	MCM4	MCM5	MCM6	MCM7	ORC1	ORC6
GO:0017116	single-stranded DNA helicase activity	1.56e-10	1.91	0.1	DNA2	DSCC1	MCM2	MCM5	PIF1	POLQ	RAD51	RFC2	RFC4
GO:0008017	microtubule binding	3.02e-10	5.72	1.36	BIRC5	CENPE	EML4	FAM83D	FSD1	GAPDH	GAS2L3	KIF11	KIF14	KIF15	KIF18A	KIF18B	KIF1A	KIF20A	KIF23	KIF2C	KIF4A	KIFC1	NUSAP1	PLK1	PRC1	RACGAP1	RCC2	S100A8	S100A9	SKA1	SPAG5
GO:0003777	microtubule motor activity	2.28e-07	2.54	0.39	CENPE	KIF11	KIF14	KIF15	KIF18A	KIF18B	KIF1A	KIF20A	KIF23	KIF2C	KIF4A	KIFC1
GO:0043138	3'-5' DNA helicase activity	2.64e-07	1.48	0.1	BLM	CDC45	GINS1	GINS4	MCM2	MCM5	RECQL4
GO:0010997	anaphase-promoting complex binding	7.75e-07	1.06	0.05	CDC20	CLSPN	FBXO5	PLK1	UBE2S
GO:0003697	single-stranded DNA binding	1.12e-06	2.97	0.61	BLM	CDC45	HSPD1	MCM10	MCM2	MCM4	MCM5	MCM6	MCM7	NEIL3	POLR2D	RAD51	RAD51AP1	YBX1
GO:0004672	protein kinase activity	2.02e-06	4.45	1.36	AURKA	BUB1	BUB1B	CCNA2	CCNB1	CCNB2	CCNE1	CCNE2	CCNF	CDC7	CDK1	CDK8	CHEK1	DAPK1	HASPIN	IRAK1	NEK2	PKMYT1	PLK1	SRPK1	TBRG4
GO:0003682	chromatin binding	3.08e-06	5.93	2.24	CBX2	CDC45	CDCA5	CDK1	CDT1	CENPA	CENPF	CHAF1B	DNMT3A	DNMT3B	EXO1	EZH2	HDAC2	HMGA1	LHX2	MSH6	NCAPD2	NCAPH	ORC1	POLD1	POLQ	RAD51	RAN	RCC1	SHMT2	TICRR	TOP2A	UBE2T
GO:0016887	ATPase activity	2.01e-05	4.03	1.34	ABCD1	ABCF1	BLM	CENPE	DDX39A	DNA2	HSPD1	KIF11	KIF14	KIF15	KIF18A	KIF18B	KIF1A	KIF20A	KIF23	KIF2C	KIF4A	KIFC1	MSH6
GO:0008094	DNA-dependent ATPase activity	2.16e-05	1.69	0.25	BLM	ERCC6L	MSH6	RAD51	RAD54B	RAD54L	TOP2A	XRCC2
GO:0016538	cyclin-dependent protein serine/threonine kinase regulator activity	2.49e-05	1.48	0.19	CCNA2	CCNB1	CCNB2	CCNE1	CCNE2	CCNF	CCNQ
GO:0004930	G protein-coupled receptor activity	3.04e-05	0.85	4.1	ADGRG6	FZD9	GPR19	P2RY6
GO:0046703	natural killer cell lectin-like receptor binding	6.18e-05	0.85	0.05	RAET1L	ULBP1	ULBP2	ULBP3
GO:0070182	DNA polymerase binding	9.45e-05	1.06	0.1	CDK2AP1	CDT1	FANCD2	FANCI	RAD51
GO:0000987	proximal promoter sequence-specific DNA binding	0.000165	1.27	0.18	E2F1	E2F2	E2F3	E2F7	E2F8	UHRF1
GO:0042393	histone binding	0.000216	2.54	0.75	ASF1B	CHAF1B	CKS1B	H2AFX	HJURP	MCM2	NASP	NCAPD2	RCC1	TONSL	UHRF1	YEATS2
GO:0015616	DNA translocase activity	0.00038	0.64	0.03	ERCC6L	RAD54B	RAD54L
GO:0043515	kinetochore binding	0.00038	0.64	0.03	CENPE	SPDL1	TTK
GO:0019901	protein kinase binding	0.000386	5.51	2.64	AURKA	CCNA2	CCNB1	CCNB2	CCNE1	CCNE2	CCNF	CDC25A	CDC25B	CDC25C	CKS1B	E2F1	FAM83D	FBXO5	FOXM1	IL12RB2	KIF11	KIF14	KIF20A	NCS1	PLK1	PRC1	RACGAP1	RCC2	TPX2	WARS
GO:0008536	Ran GTPase binding	0.000388	1.27	0.21	BIRC5	NUTF2	RANBP1	RCC1	XPO5	XPOT
GO:0008574	ATP-dependent microtubule motor activity plus-end-directed	0.000606	1.06	0.15	KIF11	KIF14	KIF18A	KIF18B	KIF1A
GO:0017108	5'-flap endonuclease activity	0.000651	0.64	0.04	DNA2	EXO1	FEN1
GO:0036310	annealing helicase activity	0.000651	0.64	0.04	BLM	RAD54L	RECQL4
GO:0003684	damaged DNA binding	0.000787	1.48	0.32	AUNIP	FEN1	H2AFX	NEIL3	POLD1	POLQ	TDG
GO:0042802	identical protein binding	0.000833	9.96	6.08	ABCD1	APBA2	BAK1	BIRC5	C1QL4	CTPS1	DAPK1	DDX39A	DNMT3A	E2F7	EIF4G1	G6PD	GAPDH	GARS	GBP1	HJURP	HOMER3	JMJD6	KARS	KCTD5	KIF1A	MAD2L1	MCM10	MCM6	MSANTD3	NDC80	NUTF2	OIP5	PFKP	PLK1	PLK4	PSMA7	RAD51	RHCG	RIPK2	SEPHS1	SEPTIN3	SHMT2	SKP2	SLAMF8	SLC25A13	STIL	TDO2	TK1	TRIP13
GO:0070628	proteasome binding	0.000982	0.85	0.1	ADRM1	PSMD14	PSME4	PSMG1
GO:0000405	bubble DNA binding	0.00102	0.64	0.05	BLM	NEIL3	RECQL4
GO:0004523	RNA-DNA hybrid ribonuclease activity	0.00102	0.64	0.05	EXO1	FEN1	RNASEH1
GO:0003678	DNA helicase activity	0.00108	1.48	0.34	BLM	DNA2	ERCC6L	MCM4	MCM6	MCM7	RAD54B
GO:0016597	amino acid binding	0.00124	0.85	0.1	AARS	KARS	SHMT2	TDO2
GO:0004674	protein serine/threonine kinase activity	0.00137	4.45	2.06	AURKA	AURKB	BUB1	BUB1B	CDC7	CDK1	CDK16	CHEK1	DAPK1	HASPIN	IRAK1	MELK	NEK2	NRBP1	PKMYT1	PLK1	PLK4	RIPK2	SRPK1	STK38	TTK
GO:0003689	DNA clamp loader activity	0.0015	0.64	0.05	DSCC1	RFC2	RFC4
GO:0003690	double-stranded DNA binding	0.00189	1.91	0.59	FEN1	MCM10	MND1	MSH6	NEIL3	RAD51	RAD51AP1	TDG	YBX1
GO:0000287	magnesium ion binding	0.00211	2.97	1.23	ENO1	FEN1	IDH2	MSH6	MTHFD2	NCS1	PIF1	PLK1	RAN	RNASEH1	SRPK1	STK38	TDG	TOP2A
GO:0003886	DNA (cytosine-5-)-methyltransferase activity	0.00219	0.42	0.02	DNMT3A	DNMT3B
GO:0004833	tryptophan 23-dioxygenase activity	0.00219	0.42	0.02	IDO1	TDO2
GO:0004965	G protein-coupled GABA receptor activity	0.00219	0.42	0.02	GABBR2	GPR156
GO:0048256	flap endonuclease activity	0.00219	0.42	0.02	EXO1	FEN1
GO:0097472	cyclin-dependent protein kinase activity	0.00219	0.42	0.02	CCNA2	CDK1
GO:1990518	single-stranded 3'-5' DNA helicase activity	0.00219	0.42	0.02	MCM6	MCM7
GO:0031369	translation initiation factor binding	0.00271	0.85	0.13	EIF2S2	EIF3B	EIF4G1	POLR2D
GO:0004488	methylenetetrahydrofolate dehydrogenase (NADP+) activity	0.0043	0.42	0.02	MTHFD1L	MTHFD2
GO:0009008	DNA-methyltransferase activity	0.0043	0.42	0.02	DNMT3A	DNMT3B
GO:0035173	histone kinase activity	0.0043	0.42	0.02	CCNB1	CDK1
GO:0061821	telomeric D-loop binding	0.0043	0.42	0.02	BLM	RECQL4
GO:0035064	methylated histone binding	0.00531	1.27	0.34	CBX2	CBX8	MSH6	MSL3	NCAPG2	UHRF1
GO:0000049	tRNA binding	0.00625	1.27	0.35	AARS	KARS	MARS	TARS	XPO5	XPOT
GO:0017056	structural constituent of nuclear pore	0.00667	0.85	0.16	NUP205	NUP85	NUP93	NUTF2
GO:0042803	protein homodimerization activity	0.00695	7.84	4.99	AADAT	ABCD1	ASNS	BAK1	BLM	CENPF	CIP2A	E2F8	ENO1	FSD1	FZD9	G6PD	GBP1	IMPA2	IRAK1	JMJD6	KARS	KIF1A	MAD2L1	MSH6	MTHFD1L	MVD	NRBP1	PADI2	PSMD7	PVR	RIPK2	RRM2	S100A11	TARS	TCF3	TDG	TOP2A	TPI1	TTK	TYMS	WARS
GO:0009378	four-way junction helicase activity	0.00703	0.42	0.03	BLM	RECQL4
GO:0035174	histone serine kinase activity	0.00703	0.42	0.03	AURKA	AURKB
GO:0035662	Toll-like receptor 4 binding	0.00703	0.42	0.03	S100A8	S100A9
GO:0050544	arachidonic acid binding	0.00703	0.42	0.03	S100A8	S100A9
GO:0000400	four-way junction DNA binding	0.00868	0.64	0.09	BLM	MSH6	XRCC2
Best negative correlations with CBX2			Number of genes in target list: 615， with annotations: 490
Significant terms	Description	p-value	% target list	% universe	Associated genes
GO:0003723	RNA binding	0.00017	3.67	7.93	ADD1	AHCYL1	AHNAK	ALDH6A1	BTF3	CIRBP	CPEB2	CPEB3	CPEB4	EIF4B	HNRNPH2	MAPT	NOVA1	NSA2	RBM43	RPS27L	SRSF5	ZC3H14
GO:0050699	WW domain binding	0.000202	1.22	0.18	DAZAP2	NDFIP1	SCNN1A	TCEAL1	TCEAL3	TCEAL4
GO:0004930	G protein-coupled receptor activity	0.000297	1.22	4.1	ADGRB2	AGTR1	C5AR2	CELSR1	CX3CR1	HCAR1
GO:0000900	translation repressor activity mRNA regulatory element binding;	0.000508	0.82	0.08	CPEB2	CPEB3	CPEB4	ZNF540
GO:0045504	dynein heavy chain binding	0.000508	0.82	0.08	DNAL1	DNALI1	DYNC2LI1	WDR78
GO:0004376	glycolipid mannosyltransferase activity	0.000801	0.41	0.01	PIGB	PIGV
GO:0000062	fatty-acyl-CoA binding	0.00176	0.82	0.11	ACBD4	ALDH6A1	ECI2	HMGCL
GO:0030506	ankyrin binding	0.00215	0.82	0.12	CACNA1D	KCNJ11	KCTD6	SPTBN4
GO:0005010	insulin-like growth factor-activated receptor activity	0.00236	0.41	0.02	CRIM1	IGF1R
GO:0015226	carnitine transmembrane transporter activity	0.00236	0.41	0.02	SLC22A4	SLC22A5
GO:0036132	13-prostaglandin reductase activity	0.00236	0.41	0.02	PTGR2	ZADH2
GO:0047522	15-oxoprostaglandin 13-oxidase activity	0.00236	0.41	0.02	PTGR2	ZADH2
GO:0003777	microtubule motor activity	0.00281	1.43	0.39	BBS4	DNAH7	DYNLRB2	KIF12	KIF13B	KIF16B	KIF5C
GO:0015247	aminophospholipid flippase activity	0.00463	0.41	0.02	ATP8B1	TMEM30B
GO:0015651	quaternary ammonium group transmembrane transporter activity	0.00463	0.41	0.02	SLC22A4	SLC22A5
GO:0070404	NADH binding	0.00463	0.41	0.02	HSD17B8	QDPR
GO:0045503	dynein light chain binding	0.00502	0.82	0.14	DNAH7	DYNC2H1	GLUL	WDR78
GO:0102121	ceramidase activity	0.00757	0.41	0.03	ACER2	ASAH1
GO:0008013	beta-catenin binding	0.00914	1.43	0.48	AR	BTRC	CALCOCO1	ESR1	GLI3	PTPRT	SKP1
Best mix correlations with CBX2			Number of genes in target list: 1126， with annotations: 962
Significant terms	Description	p-value	% target list	% universe	Associated genes
GO:0005515	protein binding	4.66e-14	67.15	55.54	ABCD1	ABCF1	ABHD14B	ABLIM3	ACTL8	ACTR3	ADA	ADGRB2	ADRM1	AGO2	AGR3	AGTR1	AHCYL1	AHNAK	AK8	AKR7A3	ALG3	ALYREF	AMER1	ANG	ANKRA2	ANXA9	APBA2	APBB1	APBB2	APH1B	APPL2	AR	ARL3	ASB13	ASF1B	ASNS	ATE1	ATP8B1	AUNIP	AURKA	AURKB	AZGP1	B4GAT1	BAG1	BAK1	BBS1	BBS4	BBS5	BCAM
GO:0003777	microtubule motor activity	2.29e-09	1.98	0.39	BBS4	CENPE	DNAH7	DYNLRB2	KIF11	KIF12	KIF13B	KIF14	KIF15	KIF16B	KIF18A	KIF18B	KIF1A	KIF20A	KIF23	KIF2C	KIF4A	KIF5C	KIFC1
GO:0008017	microtubule binding	2.7e-09	3.95	1.36	ARL3	BIRC5	CENPE	DCDC1	EML2	EML4	FAM83D	FSD1	GAPDH	GAS2L3	KIF11	KIF12	KIF13B	KIF14	KIF15	KIF16B	KIF18A	KIF18B	KIF1A	KIF20A	KIF23	KIF2C	KIF4A	KIF5C	KIFC1	MAPT	NUSAP1	PLK1	PRC1	RACGAP1	RCC2	S100A8	S100A9	SKA1	SPAG5	SPATA4	SPEF1	SYBU
GO:0004930	G protein-coupled receptor activity	1.33e-08	1.04	4.1	ADGRB2	ADGRG6	AGTR1	C5AR2	CELSR1	CX3CR1	FZD9	GPR19	HCAR1	P2RY6
GO:0003688	DNA replication origin binding	1.9e-08	1.14	0.14	CDC45	CDC6	HSPD1	MCM10	MCM2	MCM4	MCM5	MCM6	MCM7	ORC1	ORC6
GO:0017116	single-stranded DNA helicase activity	7.95e-08	0.94	0.1	DNA2	DSCC1	MCM2	MCM5	PIF1	POLQ	RAD51	RFC2	RFC4
GO:0005524	ATP binding	2.08e-07	13.41	8.56	AARS	ABCC8	ABCD1	ABCF1	ACTR3	ADCY9	AK8	ASNS	ATAD3A	ATP1A4	ATP8B1	AURKA	AURKB	BLM	BMPR1B	BUB1	BUB1B	CCT5	CCT6A	CDC6	CDC7	CDK1	CDK16	CDK17	CDK8	CENPE	CHEK1	CSNK1G3	CTPS1	DAPK1	DCAKD	DDX39A	DNA2	DNAH7	DYNC2H1	EIF4G1	ERBB4	ERCC6L	GARS	GLUD1	GLUL	GMPS	GRK6	HASPIN	HK3
GO:0016538	cyclin-dependent protein serine/threonine kinase regulator activity	7.73e-06	1.04	0.19	CCNA2	CCNB1	CCNB2	CCNE1	CCNE2	CCNF	CCNG1	CCNG2	CCNH	CCNQ
GO:0004672	protein kinase activity	1.99e-05	3.12	1.36	AURKA	BUB1	BUB1B	CCNA2	CCNB1	CCNB2	CCNE1	CCNE2	CCNF	CCNG1	CCNG2	CDC7	CDK1	CDK17	CDK8	CHEK1	CSNK1G3	DAPK1	HASPIN	IRAK1	MAP2K4	NEK10	NEK2	NPRL2	PKMYT1	PLK1	PRKAB1	PXK	SRPK1	TBRG4
GO:0003697	single-stranded DNA binding	2.05e-05	1.87	0.61	BLM	CDC45	CRY2	CTC1	HSPD1	MAPT	MCM10	MCM2	MCM4	MCM5	MCM6	MCM7	NEIL3	POLR2D	RAD51	RAD51AP1	XPC	YBX1
GO:0010997	anaphase-promoting complex binding	2.56e-05	0.52	0.05	CDC20	CLSPN	FBXO5	PLK1	UBE2S
GO:0043138	3'-5' DNA helicase activity	2.98e-05	0.73	0.1	BLM	CDC45	GINS1	GINS4	MCM2	MCM5	RECQL4
GO:0003684	damaged DNA binding	4.7e-05	1.25	0.32	AUNIP	CRY2	FEN1	H2AFX	NEIL3	POLD1	POLI	POLK	POLQ	TDG	XPA	XPC
GO:0008574	ATP-dependent microtubule motor activity plus-end-directed	5.65e-05	0.83	0.15	KIF11	KIF14	KIF16B	KIF18A	KIF18B	KIF1A	KIF5C	WDR78
GO:0000405	bubble DNA binding	0.000556	0.42	0.05	BLM	NEIL3	RECQL4	XPC
GO:0008094	DNA-dependent ATPase activity	0.000596	0.94	0.25	BLM	CCNH	ERCC6L	MSH6	RAD51	RAD54B	RAD54L	TOP2A	XRCC2
GO:0003682	chromatin binding	0.000688	3.95	2.24	APBB1	AR	CALCOCO1	CAMTA2	CBX2	CDC45	CDCA5	CDK1	CDT1	CENPA	CENPF	CHAF1B	DNMT3A	DNMT3B	ESR1	EXO1	EZH1	EZH2	GLI3	HDAC2	HMGA1	LHX2	MSH6	NCAPD2	NCAPH	ORC1	POLD1	POLQ	RAD51	RAN	RCC1	SHMT2	TADA2B	TICRR	TOP2A	TRIM66	TSHZ1	UBE2T
GO:0000900	translation repressor activity mRNA regulatory element binding;	0.000691	0.52	0.08	CPEB2	CPEB3	CPEB4	TYMS	ZNF540
GO:0046703	natural killer cell lectin-like receptor binding	0.000956	0.42	0.05	RAET1L	ULBP1	ULBP2	ULBP3
GO:0005125	cytokine activity	0.00115	0.1	0.99	SLURP1
GO:0008135	translation factor activity RNA binding	0.0013	0.62	0.13	ABCF1	CPEB2	CPEB3	CPEB4	EIF2S2	EIF4G1
GO:0000987	proximal promoter sequence-specific DNA binding	0.00131	0.73	0.18	E2F1	E2F2	E2F3	E2F7	E2F8	GATA3	UHRF1
GO:0050699	WW domain binding	0.00131	0.73	0.18	CDC25C	DAZAP2	NDFIP1	SCNN1A	TCEAL1	TCEAL3	TCEAL4
GO:0070182	DNA polymerase binding	0.00246	0.52	0.1	CDK2AP1	CDT1	FANCD2	FANCI	RAD51
GO:0015616	DNA translocase activity	0.00302	0.31	0.03	ERCC6L	RAD54B	RAD54L
GO:0043515	kinetochore binding	0.00302	0.31	0.03	CENPE	SPDL1	TTK
GO:0004376	glycolipid mannosyltransferase activity	0.00309	0.21	0.01	PIGB	PIGV
GO:0090422	thiamine pyrophosphate transmembrane transporter activity	0.00309	0.21	0.01	SLC25A19	SLC44A4
GO:0004721	phosphoprotein phosphatase activity	0.00325	0.73	0.21	CDC25A	CDC25B	CTDSP1	CTDSPL	DLGAP5	DUSP9	TNS2
GO:0016887	ATPase activity	0.00331	2.49	1.34	ABCC8	ABCD1	ABCF1	BLM	CENPE	DDX39A	DNA2	HSPD1	KIF11	KIF12	KIF13B	KIF14	KIF15	KIF16B	KIF18A	KIF18B	KIF1A	KIF20A	KIF23	KIF2C	KIF4A	KIF5C	KIFC1	MSH6
GO:0030506	ankyrin binding	0.00405	0.52	0.12	CACNA1D	KCNJ11	KCTD6	RHCG	SPTBN4
GO:0004674	protein serine/threonine kinase activity	0.00467	3.43	2.06	AURKA	AURKB	BMPR1B	BUB1	BUB1B	CDC7	CDK1	CDK16	CDK17	CHEK1	CSNK1G3	DAPK1	HASPIN	IRAK1	MAP2K4	MAST4	MELK	NEK10	NEK11	NEK2	NEK5	NEK9	NRBP1	PKMYT1	PLK1	PLK4	RIPK2	SIK3	SRPK1	STK32B	STK38	TTK	ULK4
GO:0019901	protein kinase binding	0.00484	4.16	2.64	ANKRA2	AURKA	BECN1	CCNA2	CCNB1	CCNB2	CCNE1	CCNE2	CCNF	CCNG1	CCNG2	CDC25A	CDC25B	CDC25C	CKS1B	DOK7	E2F1	ESR1	FAM83D	FBXO5	FOXM1	IL12RB2	KIF11	KIF13B	KIF14	KIF20A	MAPT	NBEA	NCS1	NEK9	NISCH	PLK1	PRC1	PRKAB1	RACGAP1	RCC2	TOM1L2	TPX2	WARS	ZBTB4
GO:0017108	5'-flap endonuclease activity	0.00507	0.31	0.04	DNA2	EXO1	FEN1
GO:0036310	annealing helicase activity	0.00507	0.31	0.04	BLM	RAD54L	RECQL4
GO:0045504	dynein heavy chain binding	0.00607	0.42	0.08	DNAL1	DNALI1	DYNC2LI1	WDR78
GO:0004523	RNA-DNA hybrid ribonuclease activity	0.00778	0.31	0.05	EXO1	FEN1	RNASEH1
GO:0003886	DNA (cytosine-5-)-methyltransferase activity	0.00893	0.21	0.02	DNMT3A	DNMT3B
GO:0004833	tryptophan 23-dioxygenase activity	0.00893	0.21	0.02	IDO1	TDO2
GO:0004965	G protein-coupled GABA receptor activity	0.00893	0.21	0.02	GABBR2	GPR156
GO:0005010	insulin-like growth factor-activated receptor activity	0.00893	0.21	0.02	CRIM1	IGF1R
GO:0015226	carnitine transmembrane transporter activity	0.00893	0.21	0.02	SLC22A4	SLC22A5
GO:0036132	13-prostaglandin reductase activity	0.00893	0.21	0.02	PTGR2	ZADH2
GO:0047522	15-oxoprostaglandin 13-oxidase activity	0.00893	0.21	0.02	PTGR2	ZADH2
GO:0048256	flap endonuclease activity	0.00893	0.21	0.02	EXO1	FEN1
GO:0097472	cyclin-dependent protein kinase activity	0.00893	0.21	0.02	CCNA2	CDK1
GO:1990518	single-stranded 3'-5' DNA helicase activity	0.00893	0.21	0.02	MCM6	MCM7
GO:0003735	structural constituent of ribosome	0.00926	0.21	0.95	MRPS5	RPS27L
GO:0000287	magnesium ion binding	0.00962	2.18	1.23	ARL3	ATP8B1	ENO1	EPHX2	FEN1	GLUL	HMGCL	IDH2	MAST4	MSH6	MTHFD2	NCS1	PIF1	PLK1	RAN	RNASEH1	SIK3	SRPK1	STK38	TDG	TOP2A
[truncated: 211 more columns]

## Sheet: CBX3
Gene ontology analysis of CBX3 for molecular functions
Best positive correlations with CBX3					Number of genes in target list: 266，with annotations: 252
Significant terms	Description	p-value	% target list	% universe	Associated genes
GO:0005515	protein binding	1.33e-25	86.11	55.54	ACTL6A	AIMP2	ARL6IP1	ARMC1	ASF1B	ATAD2	ATAD5	AURKA	AURKB	BIRC5	BLM	BRIX1	BTF3L4	BUB1	BUB1B	BZW2	C7orf25	CACYBP	CBX3	CCNA2	CCNB1	CCNB2	CCNE2	CCT6A	CDC25A	CDC25C	CDC45	CDCA3	CDCA5	CDCA8	CDK1	CDK2	CDKN3	CENPA	CENPE	CENPF	CENPH	CENPI	CENPK	CENPL	CENPU	CEP55	CHCHD2	CHEK1	CIP2A
GO:0005524	ATP binding	1.69e-13	23.81	8.56	ATAD2	ATAD5	AURKA	AURKB	BLM	BUB1	BUB1B	CCT6A	CDK1	CDK2	CENPE	CHEK1	DDX56	DHX9	DNA2	EIF2AK1	ERCC6L	FIGNL1	HELLS	HSPA14	HSPE1	KIF11	KIF14	KIF15	KIF18A	KIF18B	KIF20A	KIF23	KIF2C	KIF4A	KIFC1	MASTL	MCM2	MCM4	MCM7	MCM8	MELK	MSH2	NEK2	PAICS	PBK	PKMYT1	PLK1	PLK4	POLQ
GO:0003697	single-stranded DNA binding	2.15e-13	6.75	0.61	BLM	CDC45	DHX9	HMGB2	MCM10	MCM2	MCM4	MCM7	MCM8	MSH2	NEIL3	POLR2H	PRIM1	RAD51	RAD51AP1	RPA3	SMC4
GO:0017116	single-stranded DNA helicase activity	3.94e-11	3.17	0.1	DNA2	DSCC1	MCM2	POLQ	RAD51	RFC2	RFC4	RFC5
GO:0008017	microtubule binding	2.55e-10	7.94	1.36	BIRC5	CENPE	FAM83D	KIF11	KIF14	KIF15	KIF18A	KIF18B	KIF20A	KIF23	KIF2C	KIF4A	KIFC1	NUSAP1	PLK1	PRC1	PSRC1	RACGAP1	SKA1	SPAG5
GO:0003688	DNA replication origin binding	1.09e-09	3.17	0.14	CDC45	DHX9	MCM10	MCM2	MCM4	MCM7	MCM8	ORC6
GO:0003777	microtubule motor activity	3.16e-09	4.37	0.39	CENPE	KIF11	KIF14	KIF15	KIF18A	KIF18B	KIF20A	KIF23	KIF2C	KIF4A	KIFC1
GO:0016887	ATPase activity	8.36e-09	7.14	1.34	ATAD2	BLM	CENPE	DHX9	DNA2	FIGNL1	HSPA14	KIF11	KIF14	KIF15	KIF18A	KIF18B	KIF20A	KIF23	KIF2C	KIF4A	KIFC1	MSH2
GO:0003682	chromatin binding	1.32e-08	9.13	2.24	ACTL6A	ATAD2	CDC45	CDCA5	CDK1	CENPA	CENPF	CKS2	ENY2	EXO1	EZH2	MCM8	MSH2	NCAPH	PCLAF	PCNA	POLQ	RAD51	RAN	RBMX	TOP2A	UBE2T	WDHD1
GO:0043138	3'-5' DNA helicase activity	1.44e-07	2.38	0.1	BLM	CDC45	DHX9	GINS1	MCM2	RECQL4
GO:0008094	DNA-dependent ATPase activity	2.05e-07	3.17	0.25	BLM	ERCC6L	MSH2	RAD51	RAD54B	RAD54L	TOP2A	XRCC2
GO:0019901	protein kinase binding	2.48e-07	9.13	2.64	AURKA	CCNA2	CCNB1	CCNB2	CCNE2	CDC25A	CDC25C	CKS1B	CKS2	E2F1	ELAVL1	FAM83D	FOXM1	KIF11	KIF14	KIF20A	MSH2	PDCD10	PLK1	PRC1	RACGAP1	TPX2	VRK1
GO:0043515	kinetochore binding	6.45e-07	1.59	0.03	CENPE	CENPH	SPDL1	TTK
GO:0003723	RNA binding	1.55e-06	17.06	7.93	BRIX1	CCT6A	DDX56	DHX9	DKC1	DNA2	ELAVL1	GTPBP4	HMGB2	HNRNPA2B1	HSPE1	LSM5	MAGOHB	MRPL13	MRPL3	MRPL32	MRPL42	MTIF2	NOP58	NUP42	NUSAP1	PAIP1	PNPT1	PPIA	RAD51AP1	RAN	RBMX	SNRPA1	SNRPD1	SNRPE	SNRPF	SNRPG	SRSF1	SRSF10	SRSF2	SRSF3	SRSF7	SSB	TARDBP	TBRG4	TOP2A	TRA2A	XPO1
GO:0004672	protein kinase activity	1.93e-06	5.95	1.36	AURKA	BUB1	BUB1B	CCNA2	CCNB1	CCNB2	CCNE2	CDK1	CHEK1	EIF2AK1	NEK2	PKMYT1	PLK1	TBRG4	VRK1
GO:0003678	DNA helicase activity	2.12e-06	3.17	0.34	BLM	DHX9	DNA2	ERCC6L	MCM4	MCM7	MCM8	RAD54B
GO:0003690	double-stranded DNA binding	2.37e-06	3.97	0.59	DHX9	HMGB2	MCM10	MND1	MSH2	MTERF3	NEIL3	RAD51	RAD51AP1	TARDBP
GO:0097472	cyclin-dependent protein kinase activity	3.06e-06	1.19	0.02	CCNA2	CDK1	CDK2
GO:0070182	DNA polymerase binding	4.63e-06	1.98	0.1	FANCD2	FANCI	PCNA	PTGES3	RAD51
GO:0003689	DNA clamp loader activity	5.23e-06	1.59	0.05	DSCC1	RFC2	RFC4	RFC5
GO:0000981	DNA-binding transcription factor activity RNA polymerase II-specific	9.9e-06	1.98	8.92	E2F1	EZH2	FOXM1	PTTG1	WDHD1
GO:0035173	histone kinase activity	1.21e-05	1.19	0.02	CCNB1	CDK1	CDK2
GO:0005049	nuclear export signal receptor activity	1.34e-05	1.59	0.06	CSE1L	NUP42	RAN	XPO1
GO:0015616	DNA translocase activity	5.92e-05	1.19	0.03	ERCC6L	RAD54B	RAD54L
GO:0000400	four-way junction DNA binding	6.97e-05	1.59	0.09	BLM	HMGB2	MSH2	XRCC2
GO:0004674	protein serine/threonine kinase activity	7.32e-05	6.35	2.06	AURKA	AURKB	BUB1	BUB1B	CDK1	CDK2	CHEK1	MASTL	MELK	NEK2	PBK	PKMYT1	PLK1	PLK4	TTK	VRK1
GO:0036310	annealing helicase activity	0.000102	1.19	0.04	BLM	RAD54L	RECQL4
GO:0004386	helicase activity	0.000124	1.98	0.2	BLM	DNA2	HELLS	RAD54L	RECQL4
GO:0019899	enzyme binding	0.000161	5.95	1.98	BIRC5	CBX3	COPS5	MCM10	MCM2	MCM8	MSH2	PCNA	RAD51	RFC2	RFC4	RFC5	SPDL1	TOP2A	WDR76GO:0000405;bubble DNA binding;1.62e-04; 1.19; 0.05;BLM	NEIL3	RECQL4
GO:0061575	cyclin-dependent protein serine/threonine kinase activator activity	0.000241	1.19	0.05	CCNB1	CKS1B	CKS2
GO:1990825	sequence-specific mRNA binding	0.000462	1.19	0.06	DHX9	SRSF3	SSB
GO:0008574	ATP-dependent microtubule motor activity plus-end-directed	0.000511	1.59	0.15	KIF11	KIF14	KIF18A	KIF18B
GO:0005509	calcium ion binding	0.000575	0.4	4.06	MELK
GO:0032139	dinucleotide insertion or deletion binding	0.000628	0.79	0.02	MSH2	PCNA
GO:1990518	single-stranded 3'-5' DNA helicase activity	0.000628	0.79	0.02	DHX9	MCM7
GO:0061821	telomeric D-loop binding	0.00124	0.79	0.02	BLM	RECQL4
GO:0016538	cyclin-dependent protein serine/threonine kinase regulator activity	0.00129	1.59	0.19	CCNA2	CCNB1	CCNB2	CCNE2
GO:0003684	damaged DNA binding	0.00131	1.98	0.32	HMGB2	NEIL3	PCNA	POLQ	RPA3
GO:0051010	microtubule plus-end binding	0.00179	1.19	0.1	CKAP5	KIF18A	KIF2C
GO:0009378	four-way junction helicase activity	0.00205	0.79	0.03	BLM	RECQL4
GO:0031493	nucleosomal histone binding	0.00205	0.79	0.03	UHRF1	VRK1
GO:0035174	histone serine kinase activity	0.00205	0.79	0.03	AURKA	AURKB
GO:0044547	DNA topoisomerase binding	0.00205	0.79	0.03	NCAPH	SRSF1
GO:0003729	mRNA binding	0.00233	3.17	0.92	DHX9	ELAVL1	ESRP1	HNRNPA2B1	MRPL13	RBMX	SRSF1	SSB
GO:0042393	histone binding	0.00284	2.78	0.75	ASF1B	ATAD2	CKS1B	CKS2	HJURP	MCM2	UHRF1
GO:0003720	telomerase activity	0.00305	0.79	0.03	DKC1	PTGES3
GO:0019237	centromeric DNA binding	0.00305	0.79	0.03	KIF2C	MSH2
GO:0061676	importin-alpha family protein binding	0.00305	0.79	0.03	DHX9	TPX2
GO:0017108	5'-flap endonuclease activity	0.00423	0.79	0.04	DNA2	EXO1
GO:0032357	oxidized purine DNA binding	0.00423	0.79	0.04	MSH2	RECQL4
GO:0032405	MutLalpha complex binding	0.00423	0.79	0.04	MSH2	PCNA
GO:0004712	protein serine/threonine/tyrosine kinase activity	0.00844	1.19	0.17	AURKA	AURKB	TTK
GO:0019904	protein domain specific binding	0.00899	3.57	1.39	CACYBP	CBX3	CCNA2	CDK2	CHEK1	HMGB2	RBMX	SRSF7	XPO1
GO:0035198	miRNA binding	0.00928	1.19	0.17	ELAVL1	HNRNPA2B1	PNPT1
Best negative correlations with CBX3					Number of genes in target list: 30，with annotations: 29
Significant terms	Description	p-value	% target list	% universe	Associated genes
GO:0005509	calcium ion binding	0.000126	24.14	4.06	EHD2	GAS6	GSN	HEG1	LRP1	PCDHGC3	SLIT3
GO:0034713	type I transforming growth factor beta receptor binding	0.000148	6.9	0.06	ENG	TGFBR2
GO:0030674	protein binding bridging	0.000308	10.34	0.46	COL14A1	FLRT2	GAS6
GO:0050431	transforming growth factor beta binding	0.000614	6.9	0.13	ENG	TGFBR2
GO:0005539	glycosaminoglycan binding	0.000732	6.9	0.14	ENG	TGFBR2
GO:0003779	actin binding	0.000959	13.79	1.54	FLNC	GSN	SYNPO	TNS1
GO:0016964	alpha-2 macroglobulin receptor activity	0.00168	3.45	0.01	LRP1
GO:0030226	apolipoprotein receptor activity	0.00168	3.45	0.01	LRP1
GO:0031718	type 1 cannabinoid receptor binding	0.00168	3.45	0.01	CNRIP1
GO:0042134	rRNA primary transcript binding	0.00168	3.45	0.01	CAVIN1
GO:0030020	extracellular matrix structural constituent conferring tensile strength	0.00214	6.9	0.24	COL14A1	COL16A1
GO:0005072	transforming growth factor beta receptor cytoplasmic mediator activity	0.00335	3.45	0.01	ENG
GO:0070325	lipoprotein particle receptor binding	0.00502	3.45	0.02	LRP1
GO:0005518	collagen binding	0.00513	6.9	0.37	COL14A1	PODN
GO:0005026	transforming growth factor beta receptor activity type II	0.00836	3.45	0.03	TGFBR2
GO:0005534	galactose binding	0.00836	3.45	0.03	ENG
Best mix correlations with CBX3					Number of genes in target list: 296，with annotations: 281
Significant terms	Description	p-value	% target list	% universe	Associated genes
GO:0005515	protein binding	3.88e-23	83.27	55.54	ACTL6A	ADGRA2	AIMP2	ARL6IP1	ARMC1	ASF1B	ATAD2	ATAD5	AURKA	AURKB	BIRC5	BLM	BRIX1	BTF3L4	BUB1	BUB1B	BZW2	C7orf25	CACYBP	CAVIN1	CBX3	CCNA2	CCNB1	CCNB2	CCNE2	CCT6A	CDC25A	CDC25C	CDC45	CDCA3	CDCA5	CDCA8	CDK1	CDK2	CDKN3	CENPA	CENPE	CENPF	CENPH	CENPI	CENPK	CENPL	CENPU	CEP55	CHCHD2
GO:0005524	ATP binding	7.64e-13	22.42	8.56	ATAD2	ATAD5	AURKA	AURKB	BLM	BUB1	BUB1B	CCT6A	CDK1	CDK2	CENPE	CHEK1	DDX56	DHX9	DNA2	EHD2	EIF2AK1	ERCC6L	FIGNL1	HELLS	HSPA12B	HSPA14	HSPE1	KIF11	KIF14	KIF15	KIF18A	KIF18B	KIF20A	KIF23	KIF2C	KIF4A	KIFC1	MASTL	MCM2	MCM4	MCM7	MCM8	MELK	MSH2	NEK2	PAICS	PBK	PKMYT1	PLK1
GO:0003697	single-stranded DNA binding	1.26e-12	6.05	0.61	BLM	CDC45	DHX9	HMGB2	MCM10	MCM2	MCM4	MCM7	MCM8	MSH2	NEIL3	POLR2H	PRIM1	RAD51	RAD51AP1	RPA3	SMC4
GO:0017116	single-stranded DNA helicase activity	9.4e-11	2.85	0.1	DNA2	DSCC1	MCM2	POLQ	RAD51	RFC2	RFC4	RFC5
GO:0008017	microtubule binding	1.72e-09	7.12	1.36	BIRC5	CENPE	FAM83D	KIF11	KIF14	KIF15	KIF18A	KIF18B	KIF20A	KIF23	KIF2C	KIF4A	KIFC1	NUSAP1	PLK1	PRC1	PSRC1	RACGAP1	SKA1	SPAG5
GO:0003688	DNA replication origin binding	2.58e-09	2.85	0.14	CDC45	DHX9	MCM10	MCM2	MCM4	MCM7	MCM8	ORC6
GO:0003777	microtubule motor activity	9.81e-09	3.91	0.39	CENPE	KIF11	KIF14	KIF15	KIF18A	KIF18B	KIF20A	KIF23	KIF2C	KIF4A	KIFC1
GO:0016887	ATPase activity	4.5e-08	6.41	1.34	ATAD2	BLM	CENPE	DHX9	DNA2	FIGNL1	HSPA14	KIF11	KIF14	KIF15	KIF18A	KIF18B	KIF20A	KIF23	KIF2C	KIF4A	KIFC1	MSH2
GO:0003682	chromatin binding	9.92e-08	8.19	2.24	ACTL6A	ATAD2	CDC45	CDCA5	CDK1	CENPA	CENPF	CKS2	ENY2	EXO1	EZH2	MCM8	MSH2	NCAPH	PCLAF	PCNA	POLQ	RAD51	RAN	RBMX	TOP2A	UBE2T	WDHD1
GO:0043138	3'-5' DNA helicase activity	2.74e-07	2.14	0.1	BLM	CDC45	DHX9	GINS1	MCM2	RECQL4
GO:0008094	DNA-dependent ATPase activity	4.69e-07	2.85	0.25	BLM	ERCC6L	MSH2	RAD51	RAD54B	RAD54L	TOP2A	XRCC2
GO:0003723	RNA binding	5.11e-07	17.08	7.93	BRIX1	CAVIN1	CCT6A	COL14A1	DDX56	DHX9	DKC1	DNA2	ELAVL1	GTPBP4	HMGB2	HNRNPA2B1	HSPE1	LRP1	LSM5	MAGOHB	MRPL13	MRPL3	MRPL32	MRPL42	MTIF2	NOP58	NUP42	NUSAP1	PAIP1	PNPT1	PPIA	RAD51AP1	RAN	RBMX	SNRPA1	SNRPD1	SNRPE	SNRPF	SNRPG	SRSF1	SRSF10	SRSF2	SRSF3	SRSF7	SSB	TARDBP	TBRG4	TNS1	TOP2A
GO:0043515	kinetochore binding	9.97e-07	1.42	0.03	CENPE	CENPH	SPDL1	TTK
GO:0019901	protein kinase binding	1.67e-06	8.19	2.64	AURKA	CCNA2	CCNB1	CCNB2	CCNE2	CDC25A	CDC25C	CKS1B	CKS2	E2F1	ELAVL1	FAM83D	FOXM1	KIF11	KIF14	KIF20A	MSH2	PDCD10	PLK1	PRC1	RACGAP1	TPX2	VRK1
GO:0000981	DNA-binding transcription factor activity RNA polymerase II-specific	4.23e-06	2.14	8.92	E2F1	EZH2	FOXM1	HIC1	PTTG1	WDHD1
GO:0097472	cyclin-dependent protein kinase activity	4.24e-06	1.07	0.02	CCNA2	CDK1	CDK2
GO:0003678	DNA helicase activity	4.75e-06	2.85	0.34	BLM	DHX9	DNA2	ERCC6L	MCM4	MCM7	MCM8	RAD54B
GO:0003690	double-stranded DNA binding	6.23e-06	3.56	0.59	DHX9	HMGB2	MCM10	MND1	MSH2	MTERF3	NEIL3	RAD51	RAD51AP1	TARDBP
GO:0004672	protein kinase activity	7.29e-06	5.34	1.36	AURKA	BUB1	BUB1B	CCNA2	CCNB1	CCNB2	CCNE2	CDK1	CHEK1	EIF2AK1	NEK2	PKMYT1	PLK1	TBRG4	VRK1
GO:0070182	DNA polymerase binding	7.87e-06	1.78	0.1	FANCD2	FANCI	PCNA	PTGES3	RAD51
GO:0003689	DNA clamp loader activity	8.06e-06	1.42	0.05	DSCC1	RFC2	RFC4	RFC5
GO:0035173	histone kinase activity	1.68e-05	1.07	0.02	CCNB1	CDK1	CDK2
GO:0005049	nuclear export signal receptor activity	2.06e-05	1.42	0.06	CSE1L	NUP42	RAN	XPO1
GO:0015616	DNA translocase activity	8.18e-05	1.07	0.03	ERCC6L	RAD54B	RAD54L
GO:0000400	four-way junction DNA binding	0.000106	1.42	0.09	BLM	HMGB2	MSH2	XRCC2
GO:0036310	annealing helicase activity	0.000141	1.07	0.04	BLM	RAD54L	RECQL4
GO:0004386	helicase activity	0.000206	1.78	0.2	BLM	DNA2	HELLS	RAD54L	RECQL4
GO:0000405	bubble DNA binding	0.000224	1.07	0.05	BLM	NEIL3	RECQL4
GO:0004674	protein serine/threonine kinase activity	0.000257	5.69	2.06	AURKA	AURKB	BUB1	BUB1B	CDK1	CDK2	CHEK1	MASTL	MELK	NEK2	PBK	PKMYT1	PLK1	PLK4	TTK	VRK1
GO:0061575	cyclin-dependent protein serine/threonine kinase activator activity	0.000331	1.07	0.05	CCNB1	CKS1B	CKS2
GO:0019899	enzyme binding	0.000514	5.34	1.98	BIRC5	CBX3	COPS5	MCM10	MCM2	MCM8	MSH2	PCNA	RAD51	RFC2	RFC4	RFC5	SPDL1	TOP2A	WDR76
GO:1990825	sequence-specific mRNA binding	0.000635	1.07	0.06	DHX9	SRSF3	SSB
GO:0008574	ATP-dependent microtubule motor activity plus-end-directed	0.000769	1.42	0.15	KIF11	KIF14	KIF18A	KIF18B
GO:0032139	dinucleotide insertion or deletion binding	0.00078	0.71	0.02	MSH2	PCNA
GO:1990518	single-stranded 3'-5' DNA helicase activity	0.00078	0.71	0.02	DHX9	MCM7
GO:0004930	G protein-coupled receptor activity	0.0012	0.71	4.1	ADGRA2	MRGPRF
GO:0061821	telomeric D-loop binding	0.00154	0.71	0.02	BLM	RECQL4
GO:0016538	cyclin-dependent protein serine/threonine kinase regulator activity	0.00192	1.42	0.19	CCNA2	CCNB1	CCNB2	CCNE2
GO:0003684	damaged DNA binding	0.00212	1.78	0.32	HMGB2	NEIL3	PCNA	POLQ	RPA3
GO:0051010	microtubule plus-end binding	0.00244	1.07	0.1	CKAP5	KIF18A	KIF2C
GO:0009378	four-way junction helicase activity	0.00255	0.71	0.03	BLM	RECQL4
GO:0031493	nucleosomal histone binding	0.00255	0.71	0.03	UHRF1	VRK1
GO:0035174	histone serine kinase activity	0.00255	0.71	0.03	AURKA	AURKB
GO:0044547	DNA topoisomerase binding	0.00255	0.71	0.03	NCAPH	SRSF1
GO:0003720	telomerase activity	0.00378	0.71	0.03	DKC1	PTGES3
GO:0019237	centromeric DNA binding	0.00378	0.71	0.03	KIF2C	MSH2
GO:0061676	importin-alpha family protein binding	0.00378	0.71	0.03	DHX9	TPX2
GO:0003729	mRNA binding	0.00451	2.85	0.92	DHX9	ELAVL1	ESRP1	HNRNPA2B1	MRPL13	RBMX	SRSF1	SSB
GO:0042393	histone binding	0.00515	2.49	0.75	ASF1B	ATAD2	CKS1B	CKS2	HJURP	MCM2	UHRF1
GO:0017108	5'-flap endonuclease activity	0.00523	0.71	0.04	DNA2	EXO1
GO:0032357	oxidized purine DNA binding	0.00523	0.71	0.04	MSH2	RECQL4
GO:0032405	MutLalpha complex binding	0.00523	0.71	0.04	MSH2	PCNA
GO:0019904	protein domain specific binding	0.00619	3.56	1.39	CACYBP	CBX3	CCNA2	CDK2	CHEK1	EHD2	HMGB2	RBMX	SRSF7	XPO1
[truncated: 189 more columns]

## Sheet: CBX4
Gene ontology analysis of CBX4 for molecular functions
Best positive correlations with CBX4					Number of genes in target list: 138， with annotations: 119
Significant terms	Description	p-value	% target list	% universe	Associated genes
GO:0017075	syntaxin-1 binding	0.000735	2.52	0.15	CPLX1	RNF40	STXBP2
GO:0050291	sphingosine N-acyltransferase activity	0.000964	1.68	0.04	CERS6	FAM57B
GO:0045159	myosin II binding	0.00204	1.68	0.06	LLGL2	SLC9A3R1
GO:0005515	protein binding	0.00302	68.91	55.54	ANXA9	ARMT1	ASB16	ATP6V0C	BAIAP2	BHLHE40	CBX4	CBX8	CCDC24	CERS6	CGN	CIAO3	COG7	COQ7	COX17	CPLX1	CSNK1D	CXXC5	CYB5R1	E4F1	EEF1A2	EML2	EPN3	ESR1	FKBP4	GAK	GATA3	GDI1	GFER	HAGH	HDAC11	HID1	HSPB1	INO80E	JMJD8	KCTD13	LLGL2	LRRC56	MCRIP2	MED25	MINDY1	MSI2	MZF1	MZT2B	NECAB3
GO:0030165	PDZ domain binding	0.00305	3.36	0.5	BAIAP2	LLGL2	SLC22A5	SLC9A3R1
GO:0017137	Rab GTPase binding	0.00358	4.2	0.86	ATP6AP1	GDI1	LLGL2	RAB11FIP3	TBC1D9
GO:0048156	tau protein binding	0.00365	2.52	0.26	FKBP4	STUB1	TAOK2
GO:0046933	proton-transporting ATP synthase activity rotational mechanism	0.00668	1.68	0.1	ATP6AP1	ATP6V0C
GO:0004371	glycerone kinase activity	0.00688	0.84	0.01	TKFC
GO:0008682	2-octoprenyl-3-methyl-6-methoxy-1;4-benzoquinone hydroxylase activity	;6.88e-03;	0.84	0.01	COQ7
GO:0030387	fructosamine-3-kinase activity	0.00688	0.84	0.01	FN3K
GO:0034012	FAD-AMP lyase (cyclizing) activity	0.00688	0.84	0.01	TKFC
GO:0050354	triokinase activity	0.00688	0.84	0.01	TKFC
GO:0050780	dopamine receptor binding	0.00688	0.84	0.01	SLC9A3R1
GO:0051021	GDP-dissociation inhibitor binding	0.00688	0.84	0.01	RAB3A
GO:0051998	protein carboxyl O-methyltransferase activity	0.00688	0.84	0.01	ARMT1
GO:1990175	EH domain binding	0.00688	0.84	0.01	EPN3
GO:0038191	neuropilin binding	0.00743	1.68	0.11	SEMA3F	TAOK2
GO:0031418	L-ascorbic acid binding	0.00822	1.68	0.12	OGFOD2	P4HTM
GO:0046961	proton-transporting ATPase activity rotational mechanism	0.00991	1.68	0.13	ATP6AP1	ATP6V0C
GO:0050321	tau-protein kinase activity	0.00991	1.68	0.13	CSNK1D	TAOK2
Best negative correlations with CBX4					Number of genes in target list: 14,with annotations: 12
Significant terms	Description	p-value	% target list	% universe	Associated genes
GO:0051525	NFAT protein binding	0.00346	8.33	0.03	PPARA
GO:1904929	coreceptor activity involved in Wnt signaling pathway;planar cell polarity pathway	0.00416	8.33	0.03	ROR1
GO:0097371	MDM2/MDM4 family protein binding	0.00554	8.33	0.05	PPARA
Best mix correlations with CBX4					Number of genes in target list: 152,with annotations: 131
Significant terms	Description	p-value	% target list	% universe	Associated genes
GO:0017075	syntaxin-1 binding	0.000972	2.29	0.15	CPLX1	RNF40	STXBP2
GO:0050291	sphingosine N-acyltransferase activity	0.00117	1.53	0.04	CERS6	FAM57B
GO:0005515	protein binding	0.0014	69.47	55.54	ANXA9	ARMT1	ASB16	ATP6V0C	BAIAP2	BHLHE40	CBX4	CBX8	CCDC24	CERS6	CGN	CIAO3	COG7	COQ7	COX17	CPLX1	CSNK1D	CXXC5	CYB5R1	E4F1	EEF1A2	EML2	EPN3	ESR1	FAM126A	FAM171A1	FKBP4	GAK	GATA3	GDI1	GFER	HAGH	HDAC11	HID1	HSPB1	INO80E	JMJD8	KCTD13	LLGL2	LRRC56	MCRIP2	MED25	MINDY1	MPP6	MSI2
GO:0045159	myosin II binding	0.00246	1.53	0.06	LLGL2	SLC9A3R1
GO:0070491	repressing transcription factor binding	0.00318	2.29	0.23	TLE3	TLE4	ZNF703
GO:0030165	PDZ domain binding	0.00431	3.05	0.5	BAIAP2	LLGL2	SLC22A5	SLC9A3R1
GO:0048156	tau protein binding	0.00478	2.29	0.26	FKBP4	STUB1	TAOK2
GO:0017137	Rab GTPase binding	0.00538	3.82	0.86	ATP6AP1	GDI1	LLGL2	RAB11FIP3	TBC1D9
GO:0004879	nuclear receptor activity	0.0054	2.29	0.27	ESR1	PPARA	RARA
GO:0004371	glycerone kinase activity	0.00757	0.76	0.01	TKFC
GO:0008682	2-octoprenyl-3-methyl-6-methoxy-1;4-benzoquinone hydroxylase activity	0.00757	0.76	0.01	COQ7
GO:0030387	fructosamine-3-kinase activity	0.00757	0.76	0.01	FN3K
GO:0034012	FAD-AMP lyase (cyclizing) activity	0.00757	0.76	0.01	TKFC
GO:0050354	triokinase activity	0.00757	0.76	0.01	TKFC
GO:0050780	dopamine receptor binding	0.00757	0.76	0.01	SLC9A3R1
GO:0051021	GDP-dissociation inhibitor binding	0.00757	0.76	0.01	RAB3A
GO:0051998	protein carboxyl O-methyltransferase activity	0.00757	0.76	0.01	ARMT1
GO:1990175	EH domain binding	0.00757	0.76	0.01	EPN3
GO:0046933	proton-transporting ATP synthase activity rotational mechanism;	0.00804	1.53	0.1	ATP6AP1	ATP6V0C
GO:0038191	neuropilin binding	0.00895	1.53	0.11	SEMA3F	TAOK2
GO:0003714	transcription corepressor activity	0.00938	4.58	1.37	BHLHE40	CBX4	E4F1	RARA	TLE3	TLE4
GO:0001223	transcription coactivator binding	0.00989	1.53	0.12	ESR1	PPARA
GO:0031418	L-ascorbic acid binding	0.00989	1.53	0.12	OGFOD2	P4HTM
[truncated: 46 more columns]

## Sheet: CBX5
Gene ontology analysis of CBX5 for molecular functions
Best positive correlations with CBX5					Number of genes in target list: 226						with annotations: 204
Significant terms	Description	p-value	% target list	% universe	Associated genes
GO:0003677	DNA binding	4.73e-18	28.92	8.31	ARHGAP35	ARID1A	ARID1B	ARID2	ASH1L	ASXL2	BCLAF1	CCNT1	CHD4	CHD8	CLOCK	CRAMP1	DDX3X	EP400	ERCC4	ERCC6L2	FBXO21	GLYR1	GTF2A1	GTF2I	GTF3C4	KMT2C	KMT2D	LCOR	LEMD3	MBD5	MECP2	MTF1	PBRM1	PHC3	POLA1	POLR2A	RAD54L2	SAP30L	SHPRH	SP1	SPEN	SRCAP	TET2	UBN1	USF3	ZBTB34	ZBTB39	ZBTB40	ZBTB43
GO:0000981	DNA-binding transcription factor activity; RNA polymerase II-specific	3.15e-08	21.57	8.92	ARID1A	ARID1B	ARID2	ASH1L	CLOCK	CRAMP1	CREB1	ELF2	FOXJ3	KMT2D	LCOR	MTF1	NCOA2	NR2C2	PRDM10	PURB	RCOR1	RFX7	SMAD5	SMARCC2	SP1	SP3	TAF1	USF3	ZBTB34	ZBTB39	ZBTB40	ZBTB43	ZKSCAN1	ZKSCAN2	ZKSCAN8	ZMYM3	ZMYM4	ZNF148	ZNF236	ZNF445	ZNF510	ZNF721	ZNF736	ZNF740	ZNF770	ZNF782	ZNF81	ZSCAN20
GO:0003682	chromatin binding	1.79e-07	9.31	2.24	ANKRD17	ASH1L	ASXL2	CBX5	CCNT1	CHD8	CRAMP1	CREBBP	EP400	MBD5	NCOA2	NIPBL	NSD1	PBRM1	POLA1	SIN3A	SP3	STAG2	TASOR
GO:0004842	ubiquitin-protein transferase activity	2.12e-07	7.35	1.41	BIRC6	CUL3	FBXO21	FBXW11	FBXW2	HECTD1	HECTD4	HERC1	MIB1	RC3H1	RLIM	RMND5A	RNF38	SHPRH	TRIP12
GO:0003713	transcription coactivator activity	2.23e-07	7.84	1.62	ARID1A	ARID1B	CREBBP	GTF2A1	KMT2C	KMT2D	MRTFB	MTF1	NCOA2	NR2C2	PHF2	SMARCC2	SRCAP	TAF1	THRAP3	USP22
GO:0003723	RNA binding	6.46e-07	18.63	7.93	ANKRD17	AQR	BAZ2A	BCLAF1	CELF1	CNOT6	DDX3X	GIGYF2	HNRNPK	KMT2C	MARF1	MATR3	MECP2	POLR2A	PRRC2B	PUM1	PUM2	PURB	RBM12B	RBM27	RC3H1	SCAF11	SCAF8	SIN3A	SMG1	SPEN	SRFBP1	SRRM2	TARDBP	TASOR	THRAP3	THUMPD1	TNRC6A	WDR36	YLPM1	YTHDC1	ZC3H14	ZNF106
GO:0042393	histone binding	3.04e-06	4.9	0.75	BAZ2A	CHD8	GLYR1	KMT2C	KMT2D	RBBP4	SAP30L	SMARCC2	SRCAP	TNKS
GO:0046872	metal ion binding	9.53e-06	24.51	13.18	ACVR2B	ADCY6	AGAP1	ARID2	ASH1L	ASXL2	BAZ2A	CNOT6	HECTD1	KDM3B	KMT2C	KMT2D	MSL2	MTF1	PHF3	POLA1	POLR2A	PRDM10	RBM27	RLIM	RMND5A	RNF38	SCAF11	SHPRH	SMAD5	SMG1	SP1	SP3	USP46	ZBTB34	ZBTB39	ZBTB40	ZBTB43	ZC3H14	ZKSCAN1	ZKSCAN2	ZKSCAN8	ZNF106	ZNF148	ZNF236	ZNF445	ZNF510	ZNF721	ZNF736	ZNF740
GO:0005515	protein binding	1.33e-05	70.59	55.54	ACVR2B	ADCY6	AFF4	ALMS1	ANKRD17	ANKRD52	APC	APPL1	AQR	ARID1A	ARID1B	ARID2	ATF7IP	BAZ2A	BCLAF1	BIRC6	CBX5	CCDC93	CCNT1	CCP110	CELF1	CEP97	CHD4	CHD8	CLOCK	CNOT6	CREB1	CREBBP	CUL3	DDI2	DDX3X	DYRK1A	EIF4EBP2	ELF2	EP400	ERBIN	ERCC4	FBXW11	FBXW2	FKTN	FRYL	GIGYF2	GLYR1	GPATCH2L	GSK3B
GO:0002039	p53 binding	0.000126	2.94	0.38	CHD8	CREBBP	GSK3B	HTT	TAF1	USP7
GO:0000978	RNA polymerase II proximal promoter sequence-specific DNA binding	0.000256	7.84	2.85	CHD4	CLOCK	CREB1	FOXJ3	HNRNPK	MTF1	NCOA2	NR2C2	NSD1	RBBP4	RFX7	SMAD5	SMARCC2	SP1	SP3	ZNF148
GO:0004402	histone acetyltransferase activity	0.000272	2.45	0.28	CLOCK	CREBBP	GTF3C4	SRCAP	TAF1
GO:0035198	miRNA binding	0.000405	1.96	0.17	MATR3	PUM1	PUM2	RC3H1
GO:0000987	proximal promoter sequence-specific DNA binding	0.00046	1.96	0.18	CREBBP	MTF1	SP1	SP3
GO:0003714	transcription corepressor activity	0.000523	4.9	1.37	ARHGAP35	ATF7IP	CREBBP	LIMD1	MECP2	NSD1	RLIM	SCAI	SIN3A	SPEN
GO:0035064	methylated histone binding	0.000649	2.45	0.34	CBX5	CHD8	GLYR1	PHF2	SPIN1
GO:0004386	helicase activity	0.00066	1.96	0.2	EP400	ERCC6L2	SHPRH	SRCAP
GO:0001103	RNA polymerase II repressing transcription factor binding	0.000739	1.96	0.2	CHD4	GTF2A1	SIN3A	SP1
GO:0042800	histone methyltransferase activity (H3-K4 specific)	0.000808	1.47	0.09	ASH1L	KMT2C	KMT2D
GO:0017112	Rab guanyl-nucleotide exchange factor activity	0.00101	1.96	0.22	DENND4C	DENND6A	RGP1	SMCR8
GO:0000980	RNA polymerase II distal enhancer sequence-specific DNA binding	0.00107	2.94	0.57	CHD4	CLOCK	CREB1	RBBP4	SMARCC2	THRAP3
GO:0016922	nuclear receptor binding	0.00159	1.47	0.12	ARID1A	BAZ2A	NCOA2
GO:0008134	transcription factor binding	0.00191	5.39	1.91	CCNT1	CREBBP	DDX3X	GTF2A1	MECP2	PURB	RCOR1	SP1	TAF1	UBXN7	USP7
GO:0004674	protein serine/threonine kinase activity	0.0035	5.39	2.06	ACVR2B	DYRK1A	GSK3B	HIPK1	LATS1	MAP3K9	PDPK1	PIK3R4	SMG1	TAF1	TLK1
GO:0046975	histone methyltransferase activity (H3-K36 specific)	0.0037	0.98	0.05	ASH1L	NSD1
GO:0036459	thiol-dependent ubiquitinyl hydrolase activity	0.00401	1.96	0.32	USP37	USP46	USP7	ZRANB1
GO:0035035	histone acetyltransferase binding	0.00471	1.47	0.17	CREB1	MTF1	SP1
GO:0003678	DNA helicase activity	0.00515	1.96	0.34	CHD4	CHD8	DDX3X	RAD54L2
GO:0046966	thyroid hormone receptor binding	0.00519	1.47	0.17	NSD1	THRAP3	TRIP12
GO:0008190	eukaryotic initiation factor 4E binding	0.00585	0.98	0.06	DDX3X	EIF4EBP2
GO:0070016	armadillo repeat domain binding	0.00585	0.98	0.06	CHD8	STRN
GO:0035197	siRNA binding	0.0071	0.98	0.06	FAM172A	MECP2
GO:0031625	ubiquitin protein ligase binding	0.00747	4.41	1.67	APC	CUL3	GSK3B	POLR2A	PRKAR2A	SHPRH	SMAD5	UBXN7	USP7
GO:0004843	thiol-dependent ubiquitin-specific protease activity	0.00842	2.45	0.61	USP22	USP37	USP46	USP7	ZRANB1
GO:0034452	dynactin binding	0.00845	0.98	0.07	GSK3B	HTT
GO:0003700	DNA-binding transcription factor activity	0.00854	7.84	3.84	AFF4	CLOCK	CREB1	GTF2I	MTF1	NR2C2	RCOR1	RFX7	SIN3A	SP1	TARDBP	UBN1	ZKSCAN1	ZNF148	ZNF236	ZNF740
GO:0016251	RNA polymerase II general transcription initiation factor activity	0.00991	0.98	0.08	GTF2A1	TAF1
GO:0034236	protein kinase A catalytic subunit binding	0.00991	0.98	0.08	GSK3B	PRKAR2A
No significant term for negative correlations with CBX5					Number of genes in target list: 1	with annotations: 1
Best mix correlations with CBX5					Number of genes in target list: 227	with annotations: 205
Significant terms	Description	p-value	% target list	% universe	Associated genes
GO:0003677	DNA binding	6.12e-18	28.78	8.31	ARHGAP35	ARID1A	ARID1B	ARID2	ASH1L	ASXL2	BCLAF1	CCNT1	CHD4	CHD8	CLOCK	CRAMP1	DDX3X	EP400	ERCC4	ERCC6L2	FBXO21	GLYR1	GTF2A1	GTF2I	GTF3C4	KMT2C	KMT2D	LCOR	LEMD3	MBD5	MECP2	MTF1	PBRM1	PHC3	POLA1	POLR2A	RAD54L2	SAP30L	SHPRH	SP1	SPEN	SRCAP	TET2	UBN1	USF3	ZBTB34	ZBTB39	ZBTB40	ZBTB43
GO:0000981	DNA-binding transcription factor activity RNA polymerase II-specific	3.55e-08	21.46	8.92	ARID1A	ARID1B	ARID2	ASH1L	CLOCK	CRAMP1	CREB1	ELF2	FOXJ3	KMT2D	LCOR	MTF1	NCOA2	NR2C2	PRDM10	PURB	RCOR1	RFX7	SMAD5	SMARCC2	SP1	SP3	TAF1	USF3	ZBTB34	ZBTB39	ZBTB40	ZBTB43	ZKSCAN1	ZKSCAN2	ZKSCAN8	ZMYM3	ZMYM4	ZNF148	ZNF236	ZNF445	ZNF510	ZNF721	ZNF736	ZNF740	ZNF770	ZNF782	ZNF81	ZSCAN20
GO:0003682	chromatin binding	1.93e-07	9.27	2.24	ANKRD17	ASH1L	ASXL2	CBX5	CCNT1	CHD8	CRAMP1	CREBBP	EP400	MBD5	NCOA2	NIPBL	NSD1	PBRM1	POLA1	SIN3A	SP3	STAG2	TASOR
GO:0004842	ubiquitin-protein transferase activity	2.26e-07	7.32	1.41	BIRC6	CUL3	FBXO21	FBXW11	FBXW2	HECTD1	HECTD4	HERC1	MIB1	RC3H1	RLIM	RMND5A	RNF38	SHPRH	TRIP12
GO:0003713	transcription coactivator activity	2.39e-07	7.8	1.62	ARID1A	ARID1B	CREBBP	GTF2A1	KMT2C	KMT2D	MRTFB	MTF1	NCOA2	NR2C2	PHF2	SMARCC2	SRCAP	TAF1	THRAP3	USP22
GO:0003723	RNA binding	7.24e-07	18.54	7.93	ANKRD17	AQR	BAZ2A	BCLAF1	CELF1	CNOT6	DDX3X	GIGYF2	HNRNPK	KMT2C	MARF1	MATR3	MECP2	POLR2A	PRRC2B	PUM1	PUM2	PURB	RBM12B	RBM27	RC3H1	SCAF11	SCAF8	SIN3A	SMG1	SPEN	SRFBP1	SRRM2	TARDBP	TASOR	THRAP3	THUMPD1	TNRC6A	WDR36	YLPM1	YTHDC1	ZC3H14	ZNF106
GO:0042393	histone binding	3.17e-06	4.88	0.75	BAZ2A	CHD8	GLYR1	KMT2C	KMT2D	RBBP4	SAP30L	SMARCC2	SRCAP	TNKS
GO:0046872	metal ion binding	1.51e-05	24.39	13.18	ACVR2B	ADCY6	AGAP1	ARID2	ASH1L	ASXL2	BAZ2A	CNOT6	HECTD1	KDM3B	KMT2C	KMT2D	MSL2	MTF1	PHF3	POLA1	POLR2A	PRDM10	RBM27	RLIM	RMND5A	RNF38	SCAF11	SHPRH	SMAD5	SMG1	SP1	SP3	USP46	ZBTB34	ZBTB39	ZBTB40	ZBTB43	ZC3H14	ZKSCAN1	ZKSCAN2	ZKSCAN8	ZNF106	ZNF148	ZNF236	ZNF445	ZNF510	ZNF721	ZNF736	ZNF740
GO:0005515	protein binding	1.94e-05	70.24	55.54	ACVR2B	ADCY6	AFF4	ALMS1	ANKRD17	ANKRD52	APC	APPL1	AQR	ARID1A	ARID1B	ARID2	ATF7IP	BAZ2A	BCLAF1	BIRC6	CBX5	CCDC93	CCNT1	CCP110	CELF1	CEP97	CHD4	CHD8	CLOCK	CNOT6	CREB1	CREBBP	CUL3	DDI2	DDX3X	DYRK1A	EIF4EBP2	ELF2	EP400	ERBIN	ERCC4	FBXW11	FBXW2	FKTN	FRYL	GIGYF2	GLYR1	GPATCH2L	GSK3B
GO:0002039	p53 binding	0.000129	2.93	0.38	CHD8	CREBBP	GSK3B	HTT	TAF1	USP7
GO:0000978	RNA polymerase II proximal promoter sequence-specific DNA binding	0.00027	7.8	2.85	CHD4	CLOCK	CREB1	FOXJ3	HNRNPK	MTF1	NCOA2	NR2C2	NSD1	RBBP4	RFX7	SMAD5	SMARCC2	SP1	SP3	ZNF148
GO:0004402	histone acetyltransferase activity	0.000278	2.44	0.28	CLOCK	CREBBP	GTF3C4	SRCAP	TAF1
GO:0035198	miRNA binding	0.000412	1.95	0.17	MATR3	PUM1	PUM2	RC3H1
GO:0000987	proximal promoter sequence-specific DNA binding	0.000469	1.95	0.18	CREBBP	MTF1	SP1	SP3
GO:0003714	transcription corepressor activity	0.000543	4.88	1.37	ARHGAP35	ATF7IP	CREBBP	LIMD1	MECP2	NSD1	RLIM	SCAI	SIN3A	SPEN
GO:0035064	methylated histone binding	0.000663	2.44	0.34	CBX5	CHD8	GLYR1	PHF2	SPIN1
GO:0004386	helicase activity	0.000672	1.95	0.2	EP400	ERCC6L2	SHPRH	SRCAP
GO:0001103	RNA polymerase II repressing transcription factor binding	0.000752	1.95	0.2	CHD4	GTF2A1	SIN3A	SP1
GO:0042800	histone methyltransferase activity (H3-K4 specific)	0.00082	1.46	0.09	ASH1L	KMT2C	KMT2D
GO:0017112	Rab guanyl-nucleotide exchange factor activity	0.00103	1.95	0.22	DENND4C	DENND6A	RGP1	SMCR8
GO:0000980	RNA polymerase II distal enhancer sequence-specific DNA binding	0.0011	2.93	0.57	CHD4	CLOCK	CREB1	RBBP4	SMARCC2	THRAP3
GO:0016922	nuclear receptor binding	0.00161	1.46	0.12	ARID1A	BAZ2A	NCOA2
GO:0008134	transcription factor binding	0.00199	5.37	1.91	CCNT1	CREBBP	DDX3X	GTF2A1	MECP2	PURB	RCOR1	SP1	TAF1	UBXN7	USP7
GO:0004674	protein serine/threonine kinase activity	0.00363	5.37	2.06	ACVR2B	DYRK1A	GSK3B	HIPK1	LATS1	MAP3K9	PDPK1	PIK3R4	SMG1	TAF1	TLK1
GO:0046975	histone methyltransferase activity (H3-K36 specific)	0.00373	0.98	0.05	ASH1L	NSD1
GO:0036459	thiol-dependent ubiquitinyl hydrolase activity	0.00408	1.95	0.32	USP37	USP46	USP7	ZRANB1
GO:0035035	histone acetyltransferase binding	0.00478	1.46	0.17	CREB1	MTF1	SP1
GO:0003678	DNA helicase activity	0.00524	1.95	0.34	CHD4	CHD8	DDX3X	RAD54L2
GO:0046966	thyroid hormone receptor binding	0.00526	1.46	0.17	NSD1	THRAP3	TRIP12
GO:0008190	eukaryotic initiation factor 4E binding	0.00591	0.98	0.06	DDX3X	EIF4EBP2
GO:0070016	armadillo repeat domain binding	0.00591	0.98	0.06	CHD8	STRN
GO:0035197	siRNA binding	0.00716	0.98	0.06	FAM172A	MECP2
GO:0031625	ubiquitin protein ligase binding	0.0077	4.39	1.67	APC	CUL3	GSK3B	POLR2A	PRKAR2A	SHPRH	SMAD5	UBXN7	USP7
GO:0034452	dynactin binding	0.00853	0.98	0.07	GSK3B	HTT
GO:0004843	thiol-dependent ubiquitin-specific protease activity	0.00859	2.44	0.61	USP22	USP37	USP46	USP7	ZRANB1
GO:0003700	DNA-binding transcription factor activity	0.0087	7.8	3.84	AFF4	CLOCK	CREB1	GTF2I	MTF1	NR2C2	RCOR1	RFX7	SIN3A	SP1	TARDBP	UBN1	ZKSCAN1	ZNF148	ZNF236	ZNF740
[truncated: 99 more columns]

## Sheet: CBX6
Gene ontology analysis of CBX6 for molecular functions
Best positive correlations with CBX6					Number of genes in target list: 102， with annotations: 90
Significant terms	Description	p-value	% target list	% universe	Associated genes
GO:0003714	transcription corepressor activity	0.000236	7.78	1.37	HDAC4	MECP2	MXD4	NACC2	RBFOX2	RERE	SKI
GO:0086006	voltage-gated sodium channel activity involved in cardiac muscle cell action potential	0.000265	2.22	0.03	SCN3B	SCN4B
GO:0044325	ion channel binding	0.000472	5.56	0.72	ARRB1	FXYD1	PKD1	SCN3B	SCN4B
GO:0017080	sodium channel regulator activity	0.000664	3.33	0.19	FXYD1	SCN3B	SCN4B
GO:0005248	voltage-gated sodium channel activity	0.00432	2.22	0.11	SCN3B	SCN4B
GO:0004489	methylenetetrahydrofolate reductase (NAD(P)H) activity	0.0052	1.11	0.01	MTHFR
GO:0030184	nitric oxide transmembrane transporter activity	0.0052	1.11	0.01	AQP1
GO:0031896	V2 vasopressin receptor binding	0.0052	1.11	0.01	ARRB1
GO:0047936	glucose 1-dehydrogenase [NAD(P)] activity	0.0052	1.11	0.01	H6PD
GO:0043565	sequence-specific DNA binding	0.00538	7.78	2.36	CAMTA2	HDAC4	NR2C2	POU6F1	PRDM11	RERE	RXRA
GO:0000977	RNA polymerase II regulatory region sequence-specific DNA binding	0.00541	6.67	1.78	FOXK1	NR2C2	POU6F1	PRDM11	RXRA	TEF
GO:0005515	protein binding	0.00557	70	55.54	ADGRA2	AKAP13	AQP1	ARRB1	ASB1	C22orf23	CAMTA2	CBX6	CBX7	CCDC93	CIC	CRY2	EIF3L	FAT4	FOXK1	GPRASP1	HDAC4	IQSEC1	KIRREL1	KLF13	LTBP4	MAPKBP1	MECP2	MEGF8	MPRIP	MTMR3	MXD4	MYH11	MYOM1	NACC2	NATD1	NDST1	NF2	NR2C2	NRIP2	PDE2A	PKD1	PPM1F	PRRC2B	PRX	PSKH1	RBFOX2	RERE	RGP1	RTL10
GO:0051018	protein kinase A binding	0.00743	2.22	0.14	AKAP13	WASF2
GO:0017137	Rab GTPase binding	0.00745	4.44	0.86	RGP1	TBC1D13	TBC1D14	TBC1D2B
GO:0004407	histone deacetylase activity	0.00863	2.22	0.16	HDAC4	NACC2
Best negative correlations with CBX6					Number of genes in target list: 1，with annotations: 1
Significant terms	Description	p-value	% target list	% universe	Associated genes
GO:0061631	ubiquitin conjugating enzyme activity	0.00225	100	0.23	UBE2T
Best mix correlations with CBX6					Number of genes in target list: 103, with annotations: 91
Significant terms	Description	p-value	% target list	% universe	Associated genes
GO:0003714	transcription corepressor activity	0.000253	7.69	1.37	HDAC4	MECP2	MXD4	NACC2	RBFOX2	RERE	SKI
GO:0086006	voltage-gated sodium channel activity involved in cardiac muscle cell action potential	0.000271	2.2	0.03	SCN3B	SCN4B
GO:0044325	ion channel binding	0.000496	5.49	0.72	ARRB1	FXYD1	PKD1	SCN3B	SCN4B
GO:0017080	sodium channel regulator activity	0.000685	3.3	0.19	FXYD1	SCN3B	SCN4B
GO:0005515	protein binding	0.00421	70.33	55.54	ADGRA2	AKAP13	AQP1	ARRB1	ASB1	C22orf23	CAMTA2	CBX6	CBX7	CCDC93	CIC	CRY2	EIF3L	FAT4	FOXK1	GPRASP1	HDAC4	IQSEC1	KIRREL1	KLF13	LTBP4	MAPKBP1	MECP2	MEGF8	MPRIP	MTMR3	MXD4	MYH11	MYOM1	NACC2	NATD1	NDST1	NF2	NR2C2	NRIP2	PDE2A	PKD1	PPM1F	PRRC2B	PRX	PSKH1	RBFOX2	RERE	RGP1	RTL10
GO:0005248	voltage-gated sodium channel activity	0.00442	2.2	0.11	SCN3B	SCN4B
GO:0004489	methylenetetrahydrofolate reductase (NAD(P)H) activity	0.00526	1.1	0.01	MTHFR
GO:0030184	nitric oxide transmembrane transporter activity	0.00526	1.1	0.01	AQP1
GO:0031896	V2 vasopressin receptor binding	0.00526	1.1	0.01	ARRB1
GO:0047936	glucose 1-dehydrogenase [NAD(P)] activity	0.00526	1.1	0.01	H6PD
GO:0000977	RNA polymerase II regulatory region sequence-specific DNA binding	0.00571	6.59	1.78	FOXK1	NR2C2	POU6F1	PRDM11	RXRA	TEF
GO:0043565	sequence-specific DNA binding	0.00571	7.69	2.36	CAMTA2	HDAC4	NR2C2	POU6F1	PRDM11	RERE	RXRA
GO:0051018	protein kinase A binding	0.00759	2.2	0.14	AKAP13	WASF2
GO:0017137	Rab GTPase binding	0.00774	4.4	0.86	RGP1	TBC1D13	TBC1D14	TBC1D2B
GO:0004407	histone deacetylase activity	0.00882	2.2	0.16	HDAC4	NACC2
[truncated: 19 more columns]

## Sheet: CBX7
Gene ontology analysis of CBX7 for molecular functions
Best positive correlations with CBX7					Number of genes in target list: 835，with annotations: 665
Significant terms	Description	p-value	% target list	% universe	Associated genes
GO:0005248	voltage-gated sodium channel activity	4.04e-06	1.05	0.11	SCN1B	SCN3A	SCN3B	SCN4A	SCN4B	SCN7A	TPCN1
GO:0086006	voltage-gated sodium channel activity involved in cardiac muscle cell action potential	1.05e-05	0.6	0.03	SCN1B	SCN2B	SCN3B	SCN4B
GO:0005244	voltage-gated ion channel activity	3.68e-05	1.35	0.25	CLIC5	KCNIP1	SCN1B	SCN2B	SCN3A	SCN3B	SCN4A	SCN4B	SCN7A
GO:0044212	transcription regulatory region DNA binding	8.76e-05	3.16	1.24	ARID4A	ARID5A	ARRB1	CALCOCO1	ELMSAN1	GLI1	HDAC5	IKZF4	IKZF5	KLF15	MEF2C	NR5A2	RXRA	SMAD3	SMARCA2	SOX17	TAL1	TP63	ZBTB14	ZBTB20	ZNF740
GO:0005096	GTPase activator activity	0.000185	3.61	1.59	ADGRB3	AGAP11	AGFG2	ARHGAP19	ARHGAP6	ARHGEF15	ARRB1	DOCK1	ELMOD3	FAM13B	GNB5	PREX2	RASA4	RGS12	RGS5	SGSM1	SGSM2	STARD13	SYNGAP1	TBC1D13	TBC1D14	TBC1D17	TBC1D2B	TBC1D5
GO:0005509	calcium ion binding	0.000408	6.92	4.06	ADGRL4	AOC3	CAPN11	CAPN8	CASQ2	CDH5	CLEC3B	DHH	DNASE1L3	DST	EFCAB14	EFCAB6	F10	FAT4	FBLN7	GSN	HMCN2	HRC	ITPR1	KCNIP1	KCNIP2	LTBP3	LTBP4	MAN1C1	MASP1	MASP2	MEGF8	MICU3	MMRN1	NAALADL1	PAMR1	PLSCR4	PROS1	SELP	SGCA	SLC25A12	SLIT2	SLIT3	SMOC2	SPARCL1	SVEP1	TESC	TNNC1	TNNT3	TPO
GO:0005201	extracellular matrix structural constituent	0.000561	2.11	0.76	ABI3BP	COL14A1	COL17A1	HMCN2	LAMA2	LAMA3	LAMB2	LTBP4	MFAP4	MMRN1	MMRN2	THSD4	TNXB	VWF
GO:0043565	sequence-specific DNA binding	0.000634	4.51	2.36	ARID5A	BCL2	CALCOCO1	CAMTA2	CSRNP1	CSRNP3	DBX2	ELF2	FOXO4	HLF	IKZF4	MEOX1	MEOX2	NR2C2	NR3C2	NR5A2	PHF1	POU6F1	PRDM11	PURA	RERE	RXRA	SIRT3	SMAD3	SOX17	TP63	ZBTB14	ZBTB16	ZBTB4	ZNF224
GO:0000981	DNA-binding transcription factor activity					RNA polymerase II-specific;6.53e-04;12.78; 8.92;ALX4	ARID4A	ARID5A	ATOH8	CAMTA2	CIC	CREBL2	CREBRF	CSRNP1	CSRNP3	DBX2	EBF1	EBF2	EBF3	ELF2	ELMSAN1	ERG	EZH1	FOXO4	GLI1	HLF	IKZF4	IKZF5	KLF13	KLF15	KLF2	LMO2	MEF2C	MEF2D	MEOX1	MEOX2	MXD4	NR2C2	NR3C1	NR3C2	NR5A2	POU6F1	PURA	RERE	RXRA	SETBP1	SMAD3	SOX17	STAT5B
GO:0003723	RNA binding	0.000944	4.66	7.93	ADD1	AHNAK	ARID5A	C14orf93	CHD2	CHD3	CIRBP	COL14A1	CPEB2	EIF3L	EIF4B	MARF1	MECP2	NOP53	NOVA1	NR3C1	PURA	RBM43	RBM5	RBMS3	RPL3	SMG6	SPTBN1	SRSF5	SYF2	TDRD10	TNS1	TRIM56	ZC3H7B	ZCCHC24	ZNF106
GO:0001540	amyloid-beta binding	0.00106	1.5	0.47	ADRB2	APBB1	CST3	FZD4	GPRASP2	GRIA4	ITM2A	ITM2B	NGFR	SORL1
GO:0004930	G protein-coupled receptor activity	0.0013	1.8	4.1	ACKR1	ADGRA2	ADGRB3	ADGRD1	ADGRL4	AGTR1	CX3CR1	FZD4	GPR146	LPAR6	S1PR1	SSTR1
GO:0004921	interleukin-11 receptor activity	0.00148	0.3	0.01	IL11RA	IL6ST
GO:0004923	leukemia inhibitory factor receptor activity	0.00148	0.3	0.01	IL6ST	LIFR
GO:0019970	interleukin-11 binding	0.00148	0.3	0.01	IL11RA	IL6ST
GO:0003700	DNA-binding transcription factor activity	0.00185	6.32	3.84	ATOH8	CARF	CREBL2	CSRNP1	CSRNP3	ELMSAN1	FOXO4	IKZF4	IKZF5	KLF2	MEF2C	MEF2D	MEOX1	MEOX2	NR2C2	NR3C1	NR3C2	NR5A2	PHF1	POU6F1	PRDM11	RUNX1T1	RXRA	SCAND2P	SMAD3	STAT5B	STAT6	TAL1	TP63	ZBTB14	ZBTB16	ZBTB38	ZBTB4	ZC3H6	ZNF132	ZNF175	ZNF214	ZNF219	ZNF280D	ZNF423	ZNF740	ZSCAN26
GO:0046872	metal ion binding	0.00192	17.29	13.18	ABLIM3	ACACB	ADCY4	ADHFE1	ADPRM	AGAP11	AGFG2	ASPA	BAZ2B	BMX	CACNA1D	CNOT6L	CRBN	CTDSP1	CTDSP2	CYB561D1	CYBRD1	EBF1	EBF2	EBF3	FHL5	FREM1	FYCO1	GALNT16	GLI1	HDAC5	HDAC7	INPP1	ITGA7	JADE1	JADE2	KCND3	KLF13	KLF15	KLF2	KMT2E	LDB3	LMO2	LONRF2	MAB21L1	MAN2C1	MAP2K5	MOB3C	MOCS1	MTMR3
GO:0005113	patched binding	0.00274	0.45	0.05	BBS1	CAV1	DHH
GO:0030306	ADP-ribosylation factor binding	0.00274	0.45	0.05	ADCYAP1R1	GRASP	SORL1
GO:0044325	ion channel binding	0.00296	1.8	0.72	ANK2	ARRB1	CAV1	CDH5	FXYD1	HRC	KCND3	KCNIP2	PKD1	SCN1B	SCN3B	SCN4B
GO:0008201	heparin binding	0.00346	2.26	0.97	ABI3BP	ANG	CLEC3B	CTSG	ELANE	FBLN7	FGF10	FGF2	GREM2	SELP	SLIT2	SLIT3	SMOC2	TGFBR3	TNXB
GO:0008233	peptidase activity	0.00353	1.35	0.46	APH1B	CAPN11	CTSG	DHH	ELANE	MASP1	MASP2	NAALADL1	THSD4
GO:0042626	ATPase-coupled transmembrane transporter activity	0.00357	1.05	0.3	ABCA10	ABCA6	ABCA8	ABCA9	ABCB1	ABCD4	ABCG2
GO:0019955	cytokine binding	0.00397	0.9	0.23	ELANE	FZD4	IL11RA	IL6ST	LEPR	LIFR
GO:0035612	AP-2 adaptor complex binding	0.00399	0.45	0.05	ARRB1	SIDT2	TBC1D5
GO:0004924	oncostatin-M receptor activity	0.00431	0.3	0.02	IL6ST	LIFR
GO:0004999	vasoactive intestinal polypeptide receptor activity	0.00431	0.3	0.02	ADCYAP1R1	VIPR1
GO:0005119	smoothened binding	0.00431	0.3	0.02	BBS1	PTCH2
GO:0005250	A-type (transient outward) potassium channel activity	0.00431	0.3	0.02	KCND3	KCNIP2
GO:0004857	enzyme inhibitor activity	0.00613	0.75	0.18	ARRB1	FRY	PPP1R12B	TXNIP	WDTC1
GO:0019838	growth factor binding	0.00704	0.75	0.18	FLT4	IL6ST	LIFR	TEK	TGFBR2
GO:0042577	lipid phosphatase activity	0.00741	0.45	0.06	EPHX2	PLPP1	PLPP3
GO:0017080	sodium channel regulator activity	0.00804	0.75	0.19	FXYD1	SCN1B	SCN2B	SCN3B	SCN4B
GO:0001228	DNA-binding transcription activator activity					RNA polymerase II-specific;8.06e-03; 4.21; 2.54;ALX4	CARF	CREBRF	CSRNP1	CSRNP3	EBF1	EBF2	EBF3	ERG	FOXO4	HLF	KLF13	KLF15	LMO2	MEF2C	MEF2D	MEOX1	MEOX2	MYOCD	NR2C2	NR3C1	NR5A2	SMAD3	SOX17	STAT5B	STAT6	TP63	ZNF175
GO:0008559	ATPase-coupled xenobiotic transmembrane transporter activity	0.00841	0.3	0.02	ABCB1	ABCG2
GO:0042392	sphingosine-1-phosphate phosphatase activity	0.00841	0.3	0.02	PLPP1	PLPP3
GO:0043121	neurotrophin binding	0.00841	0.3	0.02	NGFR	NTRK2
GO:0048306	calcium-dependent protein binding	0.00867	1.05	0.35	CASQ2	MASP1	MASP2	SELP	TNNC1	TNNT3	VAMP2
GO:0050431	transforming growth factor beta binding	0.00911	0.6	0.13	LTBP3	LTBP4	TGFBR2	TGFBR3
GO:0005313	L-glutamate transmembrane transporter activity	0.0096	0.45	0.07	SLC17A7	SLC1A7	SLC25A12
Best negative correlations with CBX7					Number of genes in target list: 300，with annotations: 283
Significant terms	Description	p-value	% target list	% universe	Associated genes
GO:0005515	protein binding	2.97e-27	85.51	55.54	ALG3	ALYREF	AP2S1	ASF1B	AURKA	AURKB	BIRC5	BLM	BUB1	BUB1B	BYSL	CA9	CACYBP	CALU	CBX2	CCL7	CCNA2	CCNB1	CCNB2	CCNE1	CCNE2	CCNF	CCT3	CCT5	CCT6A	CDC20	CDC25A	CDC25C	CDC45	CDC6	CDCA3	CDCA4	CDCA5	CDCA8	CDK1	CDK16	CDKN3	CDT1	CENPA	CENPE	CENPF	CENPI	CENPL	CENPO	CENPU
GO:0005524	ATP binding	2.98e-14	23.32	8.56	AURKA	AURKB	BLM	BUB1	BUB1B	CCT3	CCT5	CCT6A	CDC6	CDK1	CDK16	CENPE	CHEK1	CTPS1	DDX39A	DNA2	ERCC6L	GARS	GMPS	HASPIN	HELLS	HSP90AA1	HSPD1	HSPE1	KIF11	KIF14	KIF15	KIF18A	KIF18B	KIF20A	KIF23	KIF2C	KIF4A	KIFC1	MARS	MCM2	MCM4	MCM6	MELK	MKI67	NEK2	NME1	ORC1	PBK	PGK1
GO:0003688	DNA replication origin binding	7.8e-11	3.18	0.14	CDC45	CDC6	HSPD1	MCM10	MCM2	MCM4	MCM6	ORC1	ORC6
GO:0008017	microtubule binding	1.95e-09	7.07	1.36	BIRC5	CENPE	FAM83D	GAPDH	KIF11	KIF14	KIF15	KIF18A	KIF18B	KIF20A	KIF23	KIF2C	KIF4A	KIFC1	NUSAP1	PLK1	PRC1	RACGAP1	SKA1	SPAG5
GO:0017116	single-stranded DNA helicase activity	4.93e-09	2.47	0.1	DNA2	DSCC1	MCM2	POLQ	RAD51	RFC2	RFC4
GO:0003682	chromatin binding	5.91e-09	8.83	2.24	CBX2	CDC45	CDCA5	CDK1	CDT1	CENPA	CENPF	CKS2	DNMT3B	EXO1	EZH2	HMGA1	NCAPH	ORC1	PCLAF	PCNA	POLQ	RAD51	RAN	RCC1	SHMT2	TICRR	TOP2A	UBE2T	WDHD1
GO:0003777	microtubule motor activity	1.06e-08	3.89	0.39	CENPE	KIF11	KIF14	KIF15	KIF18A	KIF18B	KIF20A	KIF23	KIF2C	KIF4A	KIFC1
GO:0016887	ATPase activity	2.7e-07	6.01	1.34	ATP5F1C	BLM	CENPE	DDX39A	DNA2	HSP90AA1	HSPD1	KIF11	KIF14	KIF15	KIF18A	KIF18B	KIF20A	KIF23	KIF2C	KIF4A	KIFC1
GO:0004672	protein kinase activity	3.45e-07	6.01	1.36	AURKA	BUB1	BUB1B	CCNA2	CCNB1	CCNB2	CCNE1	CCNE2	CCNF	CDK1	CHEK1	HASPIN	NEK2	PKMYT1	PLK1	SRPK1	TBRG4
GO:0003697	single-stranded DNA binding	1.3e-06	3.89	0.61	BLM	CDC45	HSPD1	MCM10	MCM2	MCM4	MCM6	NEIL3	NME1	RAD51	RAD51AP1
GO:0010997	anaphase-promoting complex binding	4.66e-06	1.41	0.05	CDC20	CLSPN	PLK1	UBE2S
GO:0043138	3'-5' DNA helicase activity	8.14e-06	1.77	0.1	BLM	CDC45	GINS1	GINS2	MCM2
GO:0070182	DNA polymerase binding	8.14e-06	1.77	0.1	CDT1	FANCI	HSP90AA1	PCNA	RAD51
GO:0016538	cyclin-dependent protein serine/threonine kinase regulator activity	1.39e-05	2.12	0.19	CCNA2	CCNB1	CCNB2	CCNE1	CCNE2	CCNF
GO:0019901	protein kinase binding	2.12e-05	7.42	2.64	AURKA	CCNA2	CCNB1	CCNB2	CCNE1	CCNE2	CCNF	CDC25A	CDC25C	CKS1B	CKS2	E2F1	FAM83D	FOXM1	KIF11	KIF14	KIF20A	PLK1	PRC1	RACGAP1	TPX2
GO:0008536	Ran GTPase binding	2.34e-05	2.12	0.21	BIRC5	CSE1L	NUTF2	RCC1	XPO5	XPOT
GO:0003723	RNA binding	8.17e-05	14.84	7.93	ALYREF	ATP5F1C	BYSL	CCT3	CCT6A	DDX39A	DKC1	DNA2	EIF2S2	ENO1	GLRX3	GTPBP4	HMGB3	HNRNPAB	HSP90AA1	HSPD1	HSPE1	KPNA2	LRRC59	MEX3A	MKI67	MRPL15	MRPS12	NME1	NUSAP1	PPIA	RAD51AP1	RAN	RNASEH2A	RRP36	SLC16A3	SLC25A5	SNRPA1	SNRPC	SNRPD1	SNRPG	SRPK1	STIP1	TBRG4	TCP1	TOP2A	XPO5
GO:0043515	kinetochore binding	8.36e-05	1.06	0.03	CENPE	SPDL1	TTK
GO:0004674	protein serine/threonine kinase activity	8.69e-05	6.01	2.06	AURKA	AURKB	BUB1	BUB1B	CDK1	CDK16	CHEK1	HASPIN	MELK	NEK2	PBK	PKMYT1	PLK1	PLK4	RIPK2	SRPK1	TTK
GO:0017108	5'-flap endonuclease activity	0.000144	1.06	0.04	DNA2	EXO1	FEN1
GO:0004523	RNA-DNA hybrid ribonuclease activity	0.000228	1.06	0.05	EXO1	FEN1	RNASEH2A
GO:0003690	double-stranded DNA binding	0.00027	2.83	0.59	FEN1	HMGB3	MCM10	MND1	NEIL3	RAD51	RAD51AP1	TDG
GO:0042393	histone binding	0.000274	3.18	0.75	ASF1B	CKS1B	CKS2	H2AFX	HJURP	MCM2	RCC1	TONSL	UHRF1
GO:0003684	damaged DNA binding	0.000297	2.12	0.32	FEN1	H2AFX	NEIL3	PCNA	POLQ	TDG
GO:0051082	unfolded protein binding	0.000307	3.18	0.76	CCT3	CCT5	CCT6A	DNAJB11	HSP90AA1	HSPD1	HSPE1	PPIA	TCP1
GO:0003689	DNA clamp loader activity	0.000338	1.06	0.05	DSCC1	RFC2	RFC4
GO:0061575	cyclin-dependent protein serine/threonine kinase activator activity	0.000338	1.06	0.05	CCNB1	CKS1B	CKS2
GO:0019899	enzyme binding	0.000554	5.3	1.98	BIRC5	CDC20	H2AFX	HMGA1	HSPD1	MCM10	MCM2	NME1	PCNA	PLAUR	RAD51	RFC2	RFC4	SPDL1	TOP2A
GO:0005049	nuclear export signal receptor activity	0.000649	1.06	0.06	CSE1L	RAN	XPO5
GO:0008094	DNA-dependent ATPase activity	0.000729	1.77	0.25	BLM	ERCC6L	RAD51	RAD54L	TOP2A
GO:0000287	magnesium ion binding	0.000762	3.89	1.23	ENO1	FEN1	IDH2	MTHFD2	NME1	NUDT5	PLK1	RAN	SRPK1	TDG	TOP2A
GO:0008574	ATP-dependent microtubule motor activity plus-end-directed	0.000789	1.41	0.15	KIF11	KIF14	KIF18A	KIF18B
GO:0048256	flap endonuclease activity	0.000792	0.71	0.02	EXO1	FEN1
GO:0097472	cyclin-dependent protein kinase activity	0.000792	0.71	0.02	CCNA2	CDK1
GO:0031625	ubiquitin protein ligase binding	0.000991	4.59	1.67	AURKA	CACYBP	GPI	HSP90AA1	HSPD1	LAPTM4B	SLC25A5	TCP1	TPI1	TUBA1B	TUBB	UBE2A	UBE2T
GO:0000987	proximal promoter sequence-specific DNA binding	0.00156	1.41	0.18	E2F1	E2F2	E2F8	UHRF1
GO:0035173	histone kinase activity	0.00157	0.71	0.02	CCNB1	CDK1
GO:0004386	helicase activity	0.00221	1.41	0.2	BLM	DNA2	HELLS	RAD54L
GO:0035174	histone serine kinase activity	0.00258	0.71	0.03	AURKA	AURKB
GO:0003678	DNA helicase activity	0.00275	1.77	0.34	BLM	DNA2	ERCC6L	MCM4	MCM6
GO:0000981	DNA-binding transcription factor activity RNA polymerase II-specific	0.00315	4.24	8.92	DNMT3B	E2F1	E2F2	E2F8	EZH2	FOXM1	HMGA1	MYBL2	PTTG1	SOX11	WDHD1	ZNF695
GO:0008320	protein transmembrane transporter activity	0.00346	1.06	0.11	TIMM17A	TIMM23	TOMM40
GO:0061631	ubiquitin conjugating enzyme activity	0.00368	1.41	0.23	UBE2A	UBE2C	UBE2S	UBE2T
GO:0015616	DNA translocase activity	0.00383	0.71	0.03	ERCC6L	RAD54L
GO:0070883	pre-miRNA binding	0.00383	0.71	0.03	RAN	XPO5
GO:1990446	U1 snRNP binding	0.00383	0.71	0.03	SNRPC	SNRPD1
GO:0004298	threonine-type endopeptidase activity	0.00463	1.06	0.12	PSMA7	PSMB2	PSMB5
GO:0036310	annealing helicase activity	0.00531	0.71	0.04	BLM	RAD54L
GO:0042802	identical protein binding	0.00549	10.25	6.08	BIRC5	CTPS1	DDX39A	GAPDH	GARS	GLRX3	HJURP	HSP90AA1	KCTD5	MAD2L1	MCM10	MCM6	NDC80	NME1	NUTF2	OIP5	PCNA	PLK1	PLK4	PSMA7	PYCR1	RAD51	RIPK2	SHMT2	SKP2	STIL	TK1	TRIP13	UHRF1
GO:0005509	calcium ion binding	0.00561	1.06	4.06	CALU	MELK	S100A11
GO:0000405	bubble DNA binding	0.007	0.71	0.05	BLM	NEIL3
GO:0015450	P-P-bond-hydrolysis-driven protein transmembrane transporter activity	0.007	0.71	0.05	TIMM17A	TIMM23
GO:0004175	endopeptidase activity	0.00769	1.77	0.43	MMP1	PSMA7	PSMB2	PSMB5	PSMD2
Best mix correlations with CBX7					Number of genes in target list: 1135，with annotations: 948
Significant terms	Description	p-value	% target list	% universe	Associated genes
GO:0005515	protein binding	1.38e-12	66.56	55.54	ABCB1	ABCG2	ABHD14B	ABLIM3	ABRAXAS1	ABTB1	ACACB	ADCY4	ADCYAP1R1	ADGRA2	ADGRB3	ADH1A	ADRB2	AGTR1	AHNAK	AKAP12	ALG3	ALYREF	ANG	ANGPTL7	ANK2	AOC3	AP2S1	APBB1	APH1B	APPL2	AQP1	ARHGEF15	ARID5A	ARRB1	ASB1	ASF1B	ASPA	ATP1A2	ATP1B2	AURKA	AURKB	AVPR2	AXIN2	BAZ2B	BBS1	BCL2	BCL2L2	BEND5	BIRC5
GO:0003682	chromatin binding	2.16e-08	5.27	2.24	APBB1	CALCOCO1	CAMTA2	CBX2	CDC45	CDCA5	CDK1	CDT1	CENPA	CENPF	CIC	CKS2	DNMT3B	EBF2	ERG	EXO1	EZH1	EZH2	GLI1	HDAC5	HDAC7	HMGA1	MEF2C	MEOX1	MPHOSPH8	NCAPH	NR5A2	ORC1	PCLAF	PCNA	POLQ	PRDM11	RAD51	RAN	RCC1	RERE	SHMT2	SMARCA2	STAT5B	SVEP1	TADA2B	TAL1	TICRR	TOP2A	TP63
GO:0008017	microtubule binding	2.09e-07	3.59	1.36	BIRC5	CCDC66	CCDC69	CENPE	DST	EML3	FAM83D	GAPDH	GLI1	KIF11	KIF12	KIF13B	KIF14	KIF15	KIF17	KIF18A	KIF18B	KIF20A	KIF23	KIF2C	KIF4A	KIFC1	MAP1LC3C	MTUS1	NAV3	NUMA1	NUSAP1	PLK1	PRC1	RACGAP1	SKA1	SPAG5	STARD9	TUBGCP6
GO:0004930	G protein-coupled receptor activity	3.19e-07	1.27	4.1	ACKR1	ADGRA2	ADGRB3	ADGRD1	ADGRL4	AGTR1	CX3CR1	FZD4	GPR146	LPAR6	S1PR1	SSTR1
GO:0003777	microtubule motor activity	4.68e-07	1.69	0.39	CENPE	DNAH1	KIF11	KIF12	KIF13B	KIF14	KIF15	KIF17	KIF18A	KIF18B	KIF20A	KIF23	KIF2C	KIF4A	KIFC1	STARD9
GO:0003688	DNA replication origin binding	2.66e-06	0.95	0.14	CDC45	CDC6	HSPD1	MCM10	MCM2	MCM4	MCM6	ORC1	ORC6
GO:0019901	protein kinase binding	8.41e-06	5.17	2.64	ANK2	AURKA	CAV1	CCNA2	CCNB1	CCNB2	CCNE1	CCNE2	CCNF	CDC25A	CDC25C	CEP68	CKS1B	CKS2	E2F1	FAM83D	FOXM1	HDAC7	INKA1	IRS2	KCNA5	KIF11	KIF13B	KIF14	KIF20A	KIZ	LIPE	MAP3K12	NBEA	NEK9	NISCH	NPR1	NR3C1	PKD1	PLK1	PPP1R12B	PRC1	PRKN	RAB11FIP2	RACGAP1	RHOBTB2	RHOJ	SMAD3	SPRY2	TBC1D14
GO:0017116	single-stranded DNA helicase activity	1.74e-05	0.74	0.1	DNA2	DSCC1	MCM2	POLQ	RAD51	RFC2	RFC4
GO:0016887	ATPase activity	2.88e-05	3.06	1.34	ABCA10	ABCA6	ABCA8	ABCA9	ABCB1	ABCD4	ABCG2	ATP1A2	ATP5F1C	BLM	CENPE	CHD3	DDX39A	DNA2	HSP90AA1	HSPD1	KIF11	KIF12	KIF13B	KIF14	KIF15	KIF17	KIF18A	KIF18B	KIF20A	KIF23	KIF2C	KIF4A	KIFC1
GO:0005248	voltage-gated sodium channel activity	4.09e-05	0.74	0.11	SCN1B	SCN3A	SCN3B	SCN4A	SCN4B	SCN7A	TPCN1
GO:0086006	voltage-gated sodium channel activity involved in cardiac muscle cell action potential	4.29e-05	0.42	0.03	SCN1B	SCN2B	SCN3B	SCN4B
GO:0005524	ATP binding	4.58e-05	12.34	8.56	ABCA10	ABCA6	ABCA8	ABCA9	ABCB1	ABCD4	ABCG2	ACACB	ADCY4	AK5	ATP1A2	ATP8B2	AURKA	AURKB	BLM	BMX	BUB1	BUB1B	CCT3	CCT5	CCT6A	CDC6	CDK1	CDK16	CENPE	CHD2	CHD3	CHEK1	CLCN6	CTPS1	DDX39A	DNA2	DNAH1	DYNC2H1	ERCC6L	FLT4	GARS	GMPS	GRK5	HASPIN	HELLS	HIPK3	HSP90AA1	HSPA12B	HSPD1
GO:0070182	DNA polymerase binding	0.00028	0.63	0.1	CDT1	FANCI	HSP90AA1	PCNA	RAD51	SMG6
GO:0005096	GTPase activator activity	0.000397	3.16	1.59	ADGRB3	AGAP11	AGFG2	ARHGAP19	ARHGAP6	ARHGEF15	ARRB1	DEPDC1	DEPDC1B	DOCK1	ECT2	ELMOD3	FAM13B	GNB5	PGAM5	PREX2	RACGAP1	RASA4	RGS12	RGS5	SGSM1	SGSM2	STARD13	SYNGAP1	TBC1D13	TBC1D14	TBC1D17	TBC1D2B	TBC1D5	TBC1D7
GO:0005113	patched binding	0.000525	0.42	0.05	BBS1	CAV1	CCNB1	DHH
GO:0010997	anaphase-promoting complex binding	0.000525	0.42	0.05	CDC20	CLSPN	PLK1	UBE2S
GO:0005244	voltage-gated ion channel activity	0.000536	0.95	0.25	CLIC5	KCNIP1	SCN1B	SCN2B	SCN3A	SCN3B	SCN4A	SCN4B	SCN7A
GO:0003697	single-stranded DNA binding	0.000652	1.58	0.61	BLM	CDC45	CRY2	CTC1	HSPD1	MCM10	MCM2	MCM4	MCM6	NEIL3	NME1	PURA	RAD51	RAD51AP1	XPC
GO:0004672	protein kinase activity	0.0007	2.74	1.36	AURKA	BUB1	BUB1B	CCNA2	CCNB1	CCNB2	CCNE1	CCNE2	CCNF	CDK1	CHEK1	HASPIN	HIPK3	MAP2K5	MAP3K12	NEK10	NEK2	NPR1	PDK4	PINK1	PKMYT1	PLK1	SRPK1	TBRG4	TEK	TTBK2
GO:0003684	damaged DNA binding	0.000831	1.05	0.32	CRY2	FEN1	H2AFX	NEIL3	PCNA	POLQ	TDG	TP63	XPA	XPC
GO:0051010	microtubule plus-end binding	0.00174	0.53	0.1	DST	KIF18A	KIF2C	NUMA1	TTBK2
GO:0005080	protein kinase C binding	0.00216	0.95	0.31	ADCY4	CAVIN2	GLRX3	GRK5	HDAC5	HDAC7	LDB3	TDG	TOP2A
GO:0043138	3'-5' DNA helicase activity	0.0023	0.53	0.1	BLM	CDC45	GINS1	GINS2	MCM2
GO:0043515	kinetochore binding	0.0029	0.32	0.03	CENPE	SPDL1	TTK
GO:0047631	ADP-ribose diphosphatase activity	0.0029	0.32	0.03	ADPRM	NUDT5	NUDT6
GO:0004797	thymidine kinase activity	0.003	0.21	0.01	TK1	TK2
GO:0004921	interleukin-11 receptor activity	0.003	0.21	0.01	IL11RA	IL6ST
GO:0004923	leukemia inhibitory factor receptor activity	0.003	0.21	0.01	IL6ST	LIFR
GO:0019970	interleukin-11 binding	0.003	0.21	0.01	IL11RA	IL6ST
GO:0031625	ubiquitin protein ligase binding	0.00368	2.95	1.67	APBB1	ARRB1	AURKA	AXIN2	BCL2	CACYBP	FZD4	GPI	HSP90AA1	HSPD1	LAPTM4B	MAP1LC3C	NGFR	PER3	PINK1	PRKN	SLC25A5	SMAD3	TCP1	TPI1	TRAF3	TRIOBP	TUBA1B	TUBB	TXNIP	UBE2A	UBE2T	USP19
GO:0017108	5'-flap endonuclease activity	0.00486	0.32	0.04	DNA2	EXO1	FEN1
GO:0042803	protein homodimerization activity	0.00566	6.96	4.99	ABCG2	ADD1	ADRB2	ANG	AOC3	APPL2	BCL2	BCL2L2	BLM	CACYBP	CADM3	CASQ2	CCDC66	CDH5	CENPF	CIDEA	CIP2A	E2F8	ECT2	ENO1	EPHX2	FLT4	FZD4	GPD1	GREM2	GSTM2	HSP90AA1	HSPB6	IL6ST	MAD2L1	MAP3K12	MASP1	MEF2D	MYOM1	NAALADL1	NTRK2	NUDT5	PDE2A	PRDX4	PSMD7	PTPRT	RAB11FIP2	RDH5	RIPK2	RRM2
GO:0000900	translation repressor activity mRNA regulatory element binding	0.00577	0.42	0.08	CPEB2	PURA	TYMS	ZNF540
GO:0000405	bubble DNA binding	0.00746	0.32	0.05	BLM	NEIL3	XPC
GO:0004523	RNA-DNA hybrid ribonuclease activity	0.00746	0.32	0.05	EXO1	FEN1	RNASEH2A
GO:0030306	ADP-ribosylation factor binding	0.00746	0.32	0.05	ADCYAP1R1	GRASP	SORL1
GO:0030911	TPR domain binding	0.00746	0.32	0.05	HSP90AA1	PDE2A	TRAK1
GO:0016538	cyclin-dependent protein serine/threonine kinase regulator activity	0.00828	0.63	0.19	CCNA2	CCNB1	CCNB2	CCNE1	CCNE2	CCNF
GO:0004924	oncostatin-M receptor activity	0.00867	0.21	0.02	IL6ST	LIFR
GO:0004999	vasoactive intestinal polypeptide receptor activity	0.00867	0.21	0.02	ADCYAP1R1	VIPR1
GO:0005119	smoothened binding	0.00867	0.21	0.02	BBS1	PTCH2
GO:0005250	A-type (transient outward) potassium channel activity	0.00867	0.21	0.02	KCND3	KCNIP2
GO:0048256	flap endonuclease activity	0.00867	0.21	0.02	EXO1	FEN1
GO:0097472	cyclin-dependent protein kinase activity	0.00867	0.21	0.02	CCNA2	CDK1
GO:0000287	magnesium ion binding	0.00882	2.22	1.23	ATP8B2	ENO1	EPHX2	FEN1	GEM	IDH2	MAST3	MTHFD2	NME1	NUDT5	PDE2A	PGM5	PINK1	PLK1	RAN	SIK3	SNRK	SRPK1	TDG	TESC	TOP2A
GO:0003677	DNA binding	0.00913	10.65	8.31	ALX4	ANG	ARID4A	ARID5A	BAZ2B	BEND5	BLM	CARF	CBX2	CDT1	CENPC	CENPW	CHD2	CHD3	CIC	CLSPN	CREBL2	CRY2	DNA2	DNASE1L3	DNMT3B	E2F1	E2F2	E2F8	EBF1	EME1	ERCC6L	ERG	EXO1	EZH1	EZH2	FANCI	FEN1	FOXO4	GLI1	GTF2IRD2B	H2AFX	H2AFZ	HJURP	HLF	HMGA1	KIF4A	KLF2	MCM2	MECP2
GO:0042826	histone deacetylase binding	0.00957	1.37	0.64	CAMTA2	CDC20	DNMT3B	HDAC5	HSP90AA1	KPNA2	MEF2C	MEF2D	MYOCD	PRKN	TAL1	TOP2A	WDTC1
GO:0004386	helicase activity	0.0096	0.63	0.2	BLM	CHD3	DNA2	HELLS	RAD54L	SMARCA2
GO:0044212	transcription regulatory region DNA binding	0.0096	2.22	1.24	ARID4A	ARID5A	ARRB1	CALCOCO1	ELMSAN1	GLI1	HDAC5	IKZF4	IKZF5	KLF15	MEF2C	NR5A2	RXRA	SMAD3	SMARCA2	SOX17	TAL1	TP63	ZBTB14	ZBTB20	ZNF740
GO:0043274	phospholipase binding	0.00961	0.42	0.09	ARHGAP6	LMNB1	PLA2R1	PRKN
[truncated: 211 more columns]

## Sheet: CBX8
Gene ontology analysis of CBX8 for molecular functions
Best positive correlations with CBX8					Number of genes in target list: 39，with annotations: 36
Significant terms	Description	p-value	% target list	% universe	Associated genes
GO:0035064	methylated histone binding	0.000248	8.33	0.34	CBX2	CBX4	CBX8
GO:0005515	protein binding	0.000614	83.33	55.54	ALYREF	ASPSCR1	CBX2	CBX4	CBX8	CCDC137	CENPX	CEP131	CSNK1D	EIF4A3	FOXK2	GPS1	HGS	LLGL2	LRRC45	METTL23	MRPL12	NDUFAF8	NPLOC4	NUP85	PAM16	SIRT7	SLC25A10	TACO1	TBCD	TEPSIN	TIMM17B	TSEN54	U2AF2	UBE2O
GO:0005310	dicarboxylic acid transmembrane transporter activity	0.00208	2.78	0.01	SLC25A10
GO:0016150	translation release factor activity；codon nonspecific	0.00208	2.78	0.01	MRPL58
GO:0097372	NAD-dependent histone deacetylase activity (H3-K18 specific)	0.00208	2.78	0.01	SIRT7
GO:0003727	single-stranded RNA binding	0.00394	5.56	0.26	CBX4	CBX8
GO:0008187	poly-pyrimidine tract binding	0.00416	2.78	0.01	U2AF2
GO:0015117	thiosulfate transmembrane transporter activity	0.00623	2.78	0.02	SLC25A10
GO:0015131	oxaloacetate transmembrane transporter activity	0.00623	2.78	0.02	SLC25A10
GO:0015140	malate transmembrane transporter activity	0.00623	2.78	0.02	SLC25A10
GO:0000213	tRNA-intron endonuclease activity	0.0083	2.78	0.02	TSEN54
GO:0004045	aminoacyl-tRNA hydrolase activity	0.0083	2.78	0.02	MRPL58
GO:0017150	tRNA dihydrouridine synthase activity	0.0083	2.78	0.02	DUS1L
GO:0035368	selenocysteine insertion sequence binding	0.0083	2.78	0.02	EIF4A3
No negative gene correlation with CBX8
